# Supplementary material for: A tumor-promoting mechanism mediated by retrotransposon-encoded reverse transcriptase is active in human transformed cell lines
Source: Oncotarget. 2013 Oct 14;4(12):2271–87. doi: 10.18632/oncotarget.1403 (PMC3926826; doi:10.18632/oncotarget.1403)
Supplement: Supplementary file 1 [file oncotarget-04-2271-s001.xls]

## Sheet: SuppTable1 list modulated genes
A tumor-promoting mechanism mediated by retrotransposon-encoded reverse transcriptase is active in human transformed cell lines – Sciamanna et al
Table S1: Gene microarray analysis of EFV-treated (EFV) vs. control (CTR) A-375 cells
#corrected p-value cut-off:0.05
#Fold change cut-off:2.0
#Selected Test : Moderated T-Test
#Multiple Testing Correction:Benjamini-Hochberg
ProbeName	GeneSymbol	FC Absolute	Modulation	P-value (Corr)	P-value	A375 CTR (log2; n=3)a	A375 EFV (log2; n=3)b	Genomic Coordinates	RefSeq Accession	Description
A_23_P218058	KLRC4	20.8044	down	8.74495e-05	9.17949e-06	6.93493	2.55611	chr12:10560299-10560240	NM_013431	Homo sapiens killer cell lectin-like receptor subfamily C, member 4 (KLRC4), mRNA [NM_013431]
A_23_P160336	LEFTY1	17.6421	down	4.28176e-05	1.64888e-06	5.88907	1.74812	chr1:226074167-226074108	NM_020997	Homo sapiens left-right determination factor 1 (LEFTY1), mRNA [NM_020997]
A_24_P94402	MYCN	13.7375	down	9.65229e-05	1.08612e-05	5.69474	1.91469	chr2:16086767-16086826	NM_005378	Homo sapiens v-myc myelocytomatosis viral related oncogene, neuroblastoma derived (avian) (MYCN), mRNA [NM_005378]
A_23_P151046	KLRC1	12.2011	down	8.45908e-05	8.5324e-06	5.50957	1.90063	chr12:10598822-10598763	NM_002259	Homo sapiens killer cell lectin-like receptor subfamily C, member 1 (KLRC1), transcript variant 1, mRNA [NM_002259]
A_23_P128281	KLRC3	11.0697	down	5.15092e-05	2.68743e-06	4.92056	1.45202	chr12:10569289-10568358	NM_007333	Homo sapiens killer cell lectin-like receptor subfamily C, member 3 (KLRC3), transcript variant 2, mRNA [NM_007333]
A_33_P3214665	MAP2	10.4774	down	1.49106e-05	7.40897e-08	8.25499	4.86579	chr2:210598712-210598771	NM_002374	Homo sapiens microtubule-associated protein 2 (MAP2), transcript variant 1, mRNA [NM_002374]
A_23_P371729	GJA5	10.1793	down	4.34616e-05	1.75466e-06	5.01908	1.67152	chr1:147229843-147229784	NM_005266	Homo sapiens gap junction protein, alpha 5, 40kDa (GJA5), transcript variant A, mRNA [NM_005266]
A_23_P66881	RGS9	9.35841	down	0.000383135	8.06725e-05	5.28904	2.06278	chr17:63223600-63223659	NM_003835	Homo sapiens regulator of G-protein signaling 9 (RGS9), transcript variant 1, mRNA [NM_003835]
A_33_P3590259	CXCL14	9.31809	down	4.75341e-05	2.33187e-06	7.36947	4.14943	chr5:134907553-134907494	NM_004887	Homo sapiens chemokine (C-X-C motif) ligand 14 (CXCL14), mRNA [NM_004887]
A_23_P166297	ABCG1	9.06808	down	0.000258171	4.64657e-05	6.33442	3.15362	chr21:43716784-43716843	NM_207627	Homo sapiens ATP-binding cassette, sub-family G (WHITE), member 1 (ABCG1), transcript variant 5, mRNA [NM_207627]
A_33_P3304668	COL1A1	9.06184	down	3.38011e-05	5.65317e-07	5.00893	1.82912	chr17:48261568-48261509	NM_000088	Homo sapiens collagen, type I, alpha 1 (COL1A1), mRNA [NM_000088]
A_23_P116898	A2M	9.05225	down	6.87808e-05	5.58885e-06	7.64511	4.46684	chr12:9221418-9221359	NM_000014	Homo sapiens alpha-2-macroglobulin (A2M), mRNA [NM_000014]
A_23_P134237	RARRES2	8.72389	down	0.000166601	2.55593e-05	5.20505	2.08008	chr7:150037260-150037201	NM_002889	Homo sapiens retinoic acid receptor responder (tazarotene induced) 2 (RARRES2), mRNA [NM_002889]
A_24_P766716	CMKLR1	8.6165	down	5.76478e-05	3.35021e-06	4.85513	1.74802	chr12:108681943-108681884	NM_001142343	Homo sapiens chemokine-like receptor 1 (CMKLR1), transcript variant 1, mRNA [NM_001142343]
A_24_P329795	C10orf10	8.45099	down	0.00131412	0.000394235	4.93984	1.86072	chr10:45471769-45471710	NM_007021	Homo sapiens chromosome 10 open reading frame 10 (C10orf10), mRNA [NM_007021]
A_23_P56578	VIT	8.13384	down	0.000696554	0.000174355	4.67391	1.64997	chr2:37041766-37041825	NM_053276	Homo sapiens vitrin (VIT), transcript variant 1, mRNA [NM_053276]
A_32_P156851	RCAN2	8.06196	down	0.000281608	5.24736e-05	4.67673	1.6656	chr6:46188502-46188469	NM_005822	Homo sapiens regulator of calcineurin 2 (RCAN2), mRNA [NM_005822]
A_23_P131676	CXCR7	7.34369	down	0.00125188	0.000370898	6.15844	3.28193	chr2:237490783-237490842	NM_020311	Homo sapiens chemokine (C-X-C motif) receptor 7 (CXCR7), mRNA [NM_020311]
A_33_P3307840	LRRC7	7.18149	down	0.000166601	2.53035e-05	4.0313	1.18702	chr1:70340576-70340635		leucine rich repeat containing 7 [Source:HGNC Symbol;Acc:18531] [ENST00000370958]
A_32_P119033	PLCXD3	7.06525	down	0.0102748	0.0043042	5.43705	2.61631	chr5:41307216-41307157	NM_001005473	Homo sapiens phosphatidylinositol-specific phospholipase C, X domain containing 3 (PLCXD3), mRNA [NM_001005473]
A_23_P65518	DACT1	7.02704	down	0.00116672	0.000335522	6.88513	4.07221	chr14:59114713-59114772	NM_016651	Homo sapiens dapper, antagonist of beta-catenin, homolog 1 (Xenopus laevis) (DACT1), transcript variant 1, mRNA [NM_016651]
A_23_P146274	STMN2	6.91518	down	0.00233861	0.000762589	4.77538	1.98561	chr8:80577162-80577221	NM_007029	Homo sapiens stathmin-like 2 (STMN2), transcript variant 2, mRNA [NM_007029]
A_33_P3525377	FLJ41130	6.63119	down	0.000997247	0.000276869	4.20122	1.47195	chr4:578400-578459		Homo sapiens cDNA FLJ41130 fis, clone BRACE2022549. [AK123125]
A_33_P3237674		6.50424	down	0.00344	0.00120079	5.54783	2.84645	chr14:23019503-23019562		T cell receptor alpha constant [Source:HGNC Symbol;Acc:12029] [ENST00000390537]
A_23_P349966	TMEM130	6.42541	down	0.000164751	2.48662e-05	7.31132	4.62753	chr7:98444214-98444155	NM_152913	Homo sapiens transmembrane protein 130 (TMEM130), transcript variant 2, mRNA [NM_152913]
A_23_P152305	CDH11	6.29649	down	4.011e-05	1.378e-06	6.93236	4.27782	chr16:64980928-64980869	NM_001797	Homo sapiens cadherin 11, type 2, OB-cadherin (osteoblast) (CDH11), mRNA [NM_001797]
A_32_P188860	IL17RD	6.23506	down	2.51446e-05	2.03031e-07	8.6498	6.0094	chr3:57124128-57124069	NM_017563	Homo sapiens interleukin 17 receptor D (IL17RD), mRNA [NM_017563]
A_23_P10206	HAS2	6.23095	down	6.88514e-05	5.73049e-06	4.41873	1.77928	chr8:122626146-122626087	NM_005328	Homo sapiens hyaluronan synthase 2 (HAS2), mRNA [NM_005328]
A_32_P198731	NEURL1B	6.21124	down	0.000690248	0.000171919	5.5558	2.92092	chr5:172118316-172118375	NM_001142651	Homo sapiens neuralized homolog 1B (Drosophila) (NEURL1B), mRNA [NM_001142651]
A_23_P13382	LSP1	6.0862	down	0.00102681	0.000286359	4.48372	1.87817	chr11:1913364-1913423	NM_001013254	Homo sapiens lymphocyte-specific protein 1 (LSP1), transcript variant 3, mRNA [NM_001013254]
A_23_P128323	SCNN1A	5.85257	down	0.000574239	0.000138031	5.47194	2.92287	chr12:6456735-6456676	NM_001038	Homo sapiens sodium channel, nonvoltage-gated 1 alpha (SCNN1A), transcript variant 1, mRNA [NM_001038]
A_23_P15174	MT1F	5.62513	down	0.000147737	2.11052e-05	4.07098	1.5791	chr16:56693077-56693136	NM_005949	Homo sapiens metallothionein 1F (MT1F), mRNA [NM_005949]
A_32_P217390	SPATA8	5.59227	down	0.00017255	2.67935e-05	3.7261	1.24266	chr15:97328649-97328708	NM_173499	Homo sapiens spermatogenesis associated 8 (SPATA8), mRNA [NM_173499]
A_19_P00318725	XLOC_007966	5.55259	down	0.012848	0.00550904	5.0171	2.54394	chrX:45461565-45461624		BROAD lincRNAs version v2 (http://www.broadinstitute.org/genome_bio/human_lincrnas/)
A_24_P216456	MAP1LC3C	5.50943	down	0.00182407	0.000572146	4.08275	1.62084	chr1:242159472-242159413	NM_001004343	Homo sapiens microtubule-associated protein 1 light chain 3 gamma (MAP1LC3C), mRNA [NM_001004343]
A_33_P3264224	CDC42BPG	5.49707	down	0.00531539	0.0019941	4.13154	1.67288	chr11:64591891-64591832	NM_017525	Homo sapiens CDC42 binding protein kinase gamma (DMPK-like) (CDC42BPG), mRNA [NM_017525]
A_23_P204304	PTPRO	5.49433	down	0.00753404	0.00298324	5.08127	2.62333	chr12:15749688-15749747	NM_030667	Homo sapiens protein tyrosine phosphatase, receptor type, O (PTPRO), transcript variant 1, mRNA [NM_030667]
A_33_P3220911	BST2	5.43825	down	3.33357e-05	3.00928e-07	8.70594	6.2628	chr19:17513807-17513748		bone marrow stromal cell antigen 2 [Source:HGNC Symbol;Acc:1119] [ENST00000252593]
A_23_P362191	NCRNA00324	5.4028	down	0.00248264	0.000817268	4.52788	2.09417	chr17:8124488-8124429	NR_026951	Homo sapiens non-protein coding RNA 324 (NCRNA00324), non-coding RNA [NR_026951]
A_23_P79108	ATP8B3	5.37367	down	0.00645948	0.0025196	4.42341	1.9975	chr19:1782142-1782083	NM_138813	Homo sapiens ATPase, aminophospholipid transporter, class I, type 8B, member 3 (ATP8B3), transcript variant 1, mRNA [NM_138813]
A_23_P253602	BMX	5.23644	down	0.00024447	4.34275e-05	7.06339	4.6748	chrX:15574466-15574525	NM_001721	Homo sapiens BMX non-receptor tyrosine kinase (BMX), transcript variant 2, mRNA [NM_001721]
A_23_P148737	MYBPH	5.18389	down	0.00253337	0.000843407	5.58449	3.21046	chr1:203137019-203136960	NM_004997	Homo sapiens myosin binding protein H (MYBPH), mRNA [NM_004997]
A_32_P108254	FAM20A	5.15414	down	0.000215391	3.61214e-05	4.04554	1.6798	chr17:66533427-66533368	NM_017565	Homo sapiens family with sequence similarity 20, member A (FAM20A), transcript variant 1, mRNA [NM_017565]
A_24_P335092	SAA1	4.93471	down	0.0355914	0.0177957	4.36877	2.0658	chr11:18290868-18291310	NM_000331	Homo sapiens serum amyloid A1 (SAA1), transcript variant 1, mRNA [NM_000331]
A_23_P32577	DACH1	4.82209	down	0.00447923	0.00162198	5.65289	3.38323	chr13:72012434-72012375	NM_080759	Homo sapiens dachshund homolog 1 (Drosophila) (DACH1), transcript variant 1, mRNA [NM_080759]
A_19_P00804124		4.8027	down	5.76478e-05	3.48283e-06	8.66003	6.39618	chr14:23020977-23021036		lincRNA:chr14:23018310-23025460 forward strand
A_23_P39465	BST2	4.79617	down	2.51446e-05	1.92563e-07	8.50987	6.24799	chr19:17514113-17514054	NM_004335	Homo sapiens bone marrow stromal cell antigen 2 (BST2), mRNA [NM_004335]
A_33_P3378514	PDE5A	4.78718	down	3.38011e-05	5.72004e-07	7.93625	5.67708	chr4:120415615-120415556	NM_001083	Homo sapiens phosphodiesterase 5A, cGMP-specific (PDE5A), transcript variant 1, mRNA [NM_001083]
A_33_P3274935	C17orf28	4.76688	down	3.73578e-05	7.62568e-07	6.90998	4.65693	chr17:72946899-72946840	NM_030630	Homo sapiens chromosome 17 open reading frame 28 (C17orf28), mRNA [NM_030630]
A_32_P232214	LOC388630	4.76506	down	0.000222664	3.82082e-05	6.25322	4.00073	chr1:48231388-48231329	NM_001194986	Homo sapiens UPF0632 protein A (LOC388630), mRNA [NM_001194986]
A_24_P150580	RASL12	4.75447	down	0.00117675	0.00034133	4.08789	1.83861	chr15:65346294-65346235	NM_016563	Homo sapiens RAS-like, family 12 (RASL12), mRNA [NM_016563]
A_33_P3335740	FLJ10038	4.73785	down	0.0363507	0.0182882	4.11742	1.87318	chr15:50641323-50641264	NR_026891	Homo sapiens hypothetical protein FLJ10038 (FLJ10038), non-coding RNA [NR_026891]
A_23_P398854	DOK7	4.71531	down	0.00201602	0.000641119	8.00025	5.7629	chr4:3496146-3496205	NM_173660	Homo sapiens docking protein 7 (DOK7), transcript variant 1, mRNA [NM_173660]
A_33_P3246178	CLEC4GP1	4.70411	down	0.000996043	0.000275304	6.3988	4.16488	chr19:7855801-7855860	NR_002931	Homo sapiens C-type lectin domain family 4, member G pseudogene 1 (CLEC4GP1), non-coding RNA [NR_002931]
A_24_P592012	ZBTB46	4.63739	down	0.000844908	0.000228283	5.43812	3.2248	chr20:62375280-62375221	NM_025224	Homo sapiens zinc finger and BTB domain containing 46 (ZBTB46), mRNA [NM_025224]
A_33_P3266674	ZBTB46	4.61324	down	7.33552e-05	6.60029e-06	7.4626	5.25682	chr20:62375999-62375940	NM_025224	Homo sapiens zinc finger and BTB domain containing 46 (ZBTB46), mRNA [NM_025224]
A_19_P00326488		4.56129	down	0.00316925	0.0010866	5.13155	2.94211	chr8:37261233-37261174		lincRNA:chr8:37258592-37350868 reverse strand
A_33_P3355921	LOC100130894	4.53833	down	0.000315296	6.14925e-05	3.78703	1.60487	chr16:70807086-70807145	NR_034083	Homo sapiens hypothetical LOC100130894 (LOC100130894), non-coding RNA [NR_034083]
A_32_P123143	HCN1	4.5352	down	0.00182407	0.000572143	4.20823	2.02706	chr5:45259474-45259415	NM_021072	Homo sapiens hyperpolarization activated cyclic nucleotide-gated potassium channel 1 (HCN1), mRNA [NM_021072]
A_24_P691826		4.48515	down	0.000497656	0.000114368	5.69635	3.53119			Q6BEA3_RAT (Q6BEA3) WDNM1 homolog, partial (33%) [THC2682885]
A_33_P3329522	LRRC17	4.48347	down	0.000977287	0.000268906	5.09391	2.92929	chr7:102579972-102580031	NM_001031692	Homo sapiens leucine rich repeat containing 17 (LRRC17), transcript variant 1, mRNA [NM_001031692]
A_24_P226332	EPHA7	4.47169	down	0.000621633	0.000150582	5.60499	3.44417	chr6:93950539-93950480	NM_004440	Homo sapiens EPH receptor A7 (EPHA7), mRNA [NM_004440]
A_23_P30126	FGFBP1	4.46199	down	6.60559e-05	4.92381e-06	8.56112	6.40343	chr4:15937391-15937332	NM_005130	Homo sapiens fibroblast growth factor binding protein 1 (FGFBP1), mRNA [NM_005130]
A_19_P00320140		4.43808	down	0.00483343	0.00178327	4.50728	2.35735	chr5:92745603-92745544		lincRNA:chr5:92745064-92906499 reverse strand
A_23_P126869	PADI3	4.40807	down	0.00190811	0.000599691	4.50146	2.36131	chr1:17609929-17609988	NM_016233	Homo sapiens peptidyl arginine deiminase, type III (PADI3), mRNA [NM_016233]
A_24_P408704	DOCK2	4.40156	down	0.000407828	8.78983e-05	5.28357	3.14555	chr5:169506070-169506129	NM_004946	Homo sapiens dedicator of cytokinesis 2 (DOCK2), mRNA [NM_004946]
A_23_P72651	ECSCR	4.30272	down	0.00114598	0.000327422	3.76737	1.66213	chr5:138784494-138784435	NM_001077693	Homo sapiens endothelial cell-specific chemotaxis regulator (ECSCR), mRNA [NM_001077693]
A_33_P3366336	SBK1	4.29366	down	0.0186337	0.00840252	3.77332	1.67111	chr16:28335082-28335141	NM_001024401	Homo sapiens SH3-binding domain kinase 1 (SBK1), mRNA [NM_001024401]
A_23_P7835	EPHA7	4.27295	down	0.00106845	0.000301954	4.30934	2.2141	chr6:93952057-93951998	NM_004440	Homo sapiens EPH receptor A7 (EPHA7), mRNA [NM_004440]
A_23_P34700	TNNT2	4.26514	down	0.000925737	0.000252421	5.38397	3.29137	chr1:201332504-201332445	NM_000364	Homo sapiens troponin T type 2 (cardiac) (TNNT2), transcript variant 1, mRNA [NM_000364]
A_23_P69030	COL8A1	4.24645	down	8.38221e-05	8.33015e-06	7.22283	5.13658	chr3:99514765-99514824	NM_001850	Homo sapiens collagen, type VIII, alpha 1 (COL8A1), transcript variant 1, mRNA [NM_001850]
A_33_P3361152	LOC100134259	4.23061	down	3.38011e-05	5.36503e-07	6.70686	4.62599	chr2:47086086-47086145	NR_024452	Homo sapiens hypothetical LOC100134259 (LOC100134259), non-coding RNA [NR_024452]
A_32_P40288	TMEM200A	4.20904	down	7.33552e-05	6.38838e-06	7.69151	5.61802	chr6:130763993-130764052	NM_052913	Homo sapiens transmembrane protein 200A (TMEM200A), mRNA [NM_052913]
A_23_P253958	LRRC17	4.20809	down	0.000379585	7.96892e-05	7.28174	5.20857	chr7:102584826-102584885	NM_005824	Homo sapiens leucine rich repeat containing 17 (LRRC17), transcript variant 2, mRNA [NM_005824]
A_24_P235429	ABCA1	4.1576	down	9.32798e-05	1.00812e-05	7.08184	5.02609	chr9:107543763-107543704	NM_005502	Homo sapiens ATP-binding cassette, sub-family A (ABC1), member 1 (ABCA1), mRNA [NM_005502]
A_19_P00322645		4.14563	down	0.00497467	0.00183846	4.65369	2.6021	chr14:91314296-91314237		lincRNA:chr14:91314205-91316995 reverse strand
A_23_P89431	CCL2	4.13242	down	3.38011e-05	4.73276e-07	9.76694	7.71995	chr17:32584050-32584109	NM_002982	Homo sapiens chemokine (C-C motif) ligand 2 (CCL2), mRNA [NM_002982]
A_24_P321581	SLC38A4	4.09747	down	0.00885224	0.00361787	3.65728	1.62255	chr12:47159136-47159077	NM_018018	Homo sapiens solute carrier family 38, member 4 (SLC38A4), transcript variant 1, mRNA [NM_018018]
A_33_P3270668	FAM131B	4.06861	down	0.000757737	0.000198542	6.23657	4.21203	chr7:143051036-143050977	NM_001031690	Homo sapiens family with sequence similarity 131, member B (FAM131B), transcript variant a, mRNA [NM_001031690]
A_24_P709377	LOC654433	4.02538	down	4.28176e-05	1.63481e-06	7.8495	5.84037	chr2:114024248-114024307	NR_015377	Homo sapiens hypothetical LOC654433 (LOC654433), non-coding RNA [NR_015377]
A_23_P300033	PDGFRA	4.02052	down	0.0150792	0.00663109	5.70417	3.69678	chr4:55163989-55164048	NM_006206	Homo sapiens platelet-derived growth factor receptor, alpha polypeptide (PDGFRA), mRNA [NM_006206]
A_23_P142878	ATOH8	3.99663	down	3.8622e-05	9.8611e-07	6.80611	4.80733	chr2:86014868-86014927	NM_032827	Homo sapiens atonal homolog 8 (Drosophila) (ATOH8), mRNA [NM_032827]
A_33_P3354374	LOC100507410	3.98194	down	0.014415	0.00629427	4.25659	2.26312	chr17:77015350-77015291	NR_040018	Homo sapiens hypothetical LOC100507410 (LOC100507410), transcript variant 1, non-coding RNA [NR_040018]
A_23_P119916	WNT6	3.96319	down	0.000180638	2.86093e-05	7.02538	5.03872	chr2:219738852-219738911	NM_006522	Homo sapiens wingless-type MMTV integration site family, member 6 (WNT6), mRNA [NM_006522]
A_23_P501193	KCNJ16	3.96282	down	0.00372907	0.00131328	3.57815	1.59162	chr17:68131523-68131582	NM_170741	Homo sapiens potassium inwardly-rectifying channel, subfamily J, member 16 (KCNJ16), transcript variant 2, mRNA [NM_170741]
A_23_P82651	NPTX2	3.95717	down	3.38011e-05	5.31973e-07	7.76098	5.7765	chr7:98258890-98258949	NM_002523	Homo sapiens neuronal pentraxin II (NPTX2), mRNA [NM_002523]
A_33_P3257165	YPEL1	3.92669	down	0.000772798	0.000203039	3.69786	1.72454	chr22:22065026-22064967	NM_013313	Homo sapiens yippee-like 1 (Drosophila) (YPEL1), mRNA [NM_013313]
A_24_P183664	TRIL	3.89663	down	0.000507915	0.000118303	7.85657	5.89435	chr7:28993090-28993031	NM_014817	Homo sapiens TLR4 interactor with leucine-rich repeats (TRIL), mRNA [NM_014817]
A_24_P843020		3.89403	down	0.0247215	0.0115777	4.54378	2.58251	chr19:042006989-042006930
A_23_P304110	ANKRD43	3.89308	down	0.00117675	0.00034116	5.78468	3.82377	chr5:132152416-132152475	NM_175873	Homo sapiens ankyrin repeat domain 43 (ANKRD43), mRNA [NM_175873]
A_23_P25475	SOAT2	3.85576	down	0.000325754	6.51508e-05	4.93948	2.99246	chr12:53518152-53518211	NM_003578	Homo sapiens sterol O-acyltransferase 2 (SOAT2), mRNA [NM_003578]
A_33_P3241204	CALHM3	3.82547	down	0.00104163	0.000292434	8.75168	6.81604	chr10:105232648-105232589	NM_001129742	Homo sapiens calcium homeostasis modulator 3 (CALHM3), mRNA [NM_001129742]
A_33_P3367392	FAM167B	3.80965	down	3.33357e-05	3.10581e-07	8.61593	6.68627	chr1:32714400-32714459	NM_032648	Homo sapiens family with sequence similarity 167, member B (FAM167B), mRNA [NM_032648]
A_23_P415021	METTL7A	3.76018	down	3.8622e-05	9.59922e-07	9.24545	7.33464	chr12:51326101-51326160	NM_014033	Homo sapiens methyltransferase like 7A (METTL7A), mRNA [NM_014033]
A_19_P00320141		3.75242	down	0.00835974	0.00336804	4.88924	2.98142	chr5:92745716-92745657		lincRNA:chr5:92745064-92906499 reverse strand
A_24_P945113	ACVRL1	3.75025	down	0.012848	0.00551428	4.53175	2.62477	chr12:52317034-52317093	NM_000020	Homo sapiens activin A receptor type II-like 1 (ACVRL1), transcript variant 1, mRNA [NM_000020]
A_33_P3422897	ABCA1	3.71877	down	0.00325259	0.00112527	3.88884	1.99402	chr9:107624071-107624012	NM_005502	Homo sapiens ATP-binding cassette, sub-family A (ABC1), member 1 (ABCA1), mRNA [NM_005502]
A_23_P97700	TXNIP	3.7136	down	0.000127542	1.6463e-05	9.96259	8.06977	chr1:145442447-145442506	NM_006472	Homo sapiens thioredoxin interacting protein (TXNIP), mRNA [NM_006472]
A_23_P15889	CBLN2	3.70182	down	0.0096652	0.00399215	4.50525	2.61701	chr18:70204192-70204133	NM_182511	Homo sapiens cerebellin 2 precursor (CBLN2), mRNA [NM_182511]
A_23_P82099	NOX3	3.70027	down	0.0326783	0.0160956	3.36987	1.48224	chr6:155716671-155716612	NM_015718	Homo sapiens NADPH oxidase 3 (NOX3), mRNA [NM_015718]
A_33_P3278362	ANKRD2	3.67111	down	0.000158186	2.2991e-05	6.13445	4.25824	chr10:99343557-99343616	NM_020349	Homo sapiens ankyrin repeat domain 2 (stretch responsive muscle) (ANKRD2), transcript variant 1, mRNA [NM_020349]
A_23_P26994	GNGT2	3.66418	down	0.0148996	0.00653363	4.44546	2.57197	chr17:47284034-47283975	NM_031498	Homo sapiens guanine nucleotide binding protein (G protein), gamma transducing activity polypeptide 2 (GNGT2), transcript variant 1, mRNA [NM_031498]
A_24_P396167	CTSW	3.6612	down	0.00312679	0.00106622	4.58795	2.71564	chr11:65650345-65650568	NM_001335	Homo sapiens cathepsin W (CTSW), mRNA [NM_001335]
A_19_P00327175		3.63923	down	0.00195859	0.000619206	3.6587	1.79506	chr5:92866295-92866236		lincRNA:chr5:92864719-92917133 reverse strand
A_23_P218858	ABI3BP	3.62766	down	0.0115147	0.00487052	4.08479	2.22575	chr3:100468645-100468586	NM_015429	Homo sapiens ABI family, member 3 (NESH) binding protein (ABI3BP), mRNA [NM_015429]
A_23_P129835	PPP1R1B	3.55586	down	6.87808e-05	5.47553e-06	5.0318	3.2016	chr17:37792608-37792667	NM_032192	Homo sapiens protein phosphatase 1, regulatory (inhibitor) subunit 1B (PPP1R1B), transcript variant 1, mRNA [NM_032192]
A_24_P299685	PDPN	3.55101	down	0.000491859	0.000112044	5.16269	3.33446	chr1:13940822-13940881	NM_198389	Homo sapiens podoplanin (PDPN), transcript variant 2, mRNA [NM_198389]
A_33_P3304172		3.54322	down	0.00540099	0.00203292	3.02338	1.19831	chr11:1012878-1012821		mucin 6, oligomeric mucus/gel-forming [Source:HGNC Symbol;Acc:7517] [ENST00000421673]
A_23_P166823	TNNC1	3.54001	down	6.87808e-05	5.50745e-06	6.11131	4.28755	chr3:52485873-52485814	NM_003280	Homo sapiens troponin C type 1 (slow) (TNNC1), mRNA [NM_003280]
A_23_P331560	SLC26A4	3.53341	down	0.00192486	0.000606152	4.54884	2.72778	chr7:107357933-107357992	NM_000441	Homo sapiens solute carrier family 26, member 4 (SLC26A4), mRNA [NM_000441]
A_33_P3232945	F2RL1	3.50843	down	5.76478e-05	3.63136e-06	8.97684	7.16602	chr5:76130985-76131044	NM_005242	Homo sapiens coagulation factor II (thrombin) receptor-like 1 (F2RL1), mRNA [NM_005242]
A_23_P501722	TSPAN32	3.50786	down	0.00937026	0.00384123	3.56227	1.75168	chr11:2338634-2338693	NM_139022	Homo sapiens tetraspanin 32 (TSPAN32), mRNA [NM_139022]
A_33_P3235940	KLK6	3.49915	down	3.8622e-05	1.03607e-06	8.9525	7.14549	chr19:51461947-51461888	NM_001012964	Homo sapiens kallikrein-related peptidase 6 (KLK6), transcript variant B, mRNA [NM_001012964]
A_23_P26847	SOX9	3.49038	down	0.000823477	0.000220166	6.71155	4.90817	chr17:70121841-70121900	NM_000346	Homo sapiens SRY (sex determining region Y)-box 9 (SOX9), mRNA [NM_000346]
A_24_P339944	PDGFB	3.4656	down	5.76478e-05	3.44716e-06	6.513	4.71989	chr22:39620158-39620099	NM_002608	Homo sapiens platelet-derived growth factor beta polypeptide (PDGFB), transcript variant 1, mRNA [NM_002608]
A_32_P65706		3.46183	down	0.0120699	0.00513535	4.16555	2.37401	chr9:16204018-16203959		chromosome 9 open reading frame 92 [Source:HGNC Symbol;Acc:19054] [ENST00000380683]
A_23_P27306	COLEC12	3.46048	down	5.66735e-05	3.13288e-06	7.67324	5.88227	chr18:319757-319698	NM_130386	Homo sapiens collectin sub-family member 12 (COLEC12), mRNA [NM_130386]
A_33_P3248982	FAIM2	3.45525	down	3.8622e-05	1.06188e-06	8.64872	6.85993	chr12:50260739-50260680	NM_012306	Homo sapiens Fas apoptotic inhibitory molecule 2 (FAIM2), mRNA [NM_012306]
A_23_P104073	S100A3	3.40502	down	3.99957e-05	1.26187e-06	11.7066	9.93893	chr1:153520057-153519998	NM_002960	Homo sapiens S100 calcium binding protein A3 (S100A3), mRNA [NM_002960]
A_23_P421306	SYT12	3.4038	down	0.00853786	0.00345226	3.74966	1.98251	chr11:66818219-66818278	NM_177963	Homo sapiens synaptotagmin XII (SYT12), transcript variant 1, mRNA [NM_177963]
A_33_P3314176	FAM46C	3.38871	down	0.0156381	0.00691573	6.14189	4.38115	chr1:118170883-118170942	NM_017709	Homo sapiens family with sequence similarity 46, member C (FAM46C), mRNA [NM_017709]
A_24_P120251	TM4SF18	3.38662	down	3.73578e-05	8.53391e-07	8.44992	6.69008	chr3:149040112-149040053	NM_138786	Homo sapiens transmembrane 4 L six family member 18 (TM4SF18), transcript variant 1, mRNA [NM_138786]
A_23_P88909	SYNGR3	3.37167	down	6.7577e-05	5.2417e-06	5.40768	3.65422	chr16:2043586-2043645	NM_004209	Homo sapiens synaptogyrin 3 (SYNGR3), mRNA [NM_004209]
A_23_P213893	MEGF10	3.36413	down	0.000569699	0.000136586	5.78598	4.03575	chr5:126796187-126796246	NM_032446	Homo sapiens multiple EGF-like-domains 10 (MEGF10), mRNA [NM_032446]
A_24_P479551	UBE2QL1	3.35347	down	0.00634043	0.00246135	4.02124	2.27558	chr5:6491652-6491711	NM_001145161	Homo sapiens ubiquitin-conjugating enzyme E2Q family-like 1 (UBE2QL1), mRNA [NM_001145161]
A_23_P124892	KISS1	3.35096	down	0.00052976	0.000125271	6.2474	4.50282	chr1:204162029-204161970	NM_002256	Homo sapiens KiSS-1 metastasis-suppressor (KISS1), mRNA [NM_002256]
A_23_P17134	MAL	3.33527	down	0.00233646	0.000760439	5.37539	3.63759	chr2:95719595-95719654	NM_002371	Homo sapiens mal, T-cell differentiation protein (MAL), transcript variant a, mRNA [NM_002371]
A_24_P306594		3.3212	down	0.0135994	0.00587899	4.81474	3.08303	chr1:11849476-11849535	XM_003118849	chromosome 1 open reading frame 167 [Source:HGNC Symbol;Acc:25262] [ENST00000433342]
A_33_P3299882	UQCRB	3.31865	down	0.000413993	9.05436e-05	5.18499	3.4544	chr8:97239371-97239312	NM_001199975	Homo sapiens ubiquinol-cytochrome c reductase binding protein (UQCRB), transcript variant 2, mRNA [NM_001199975]
A_24_P192805	CARD17	3.30588	down	0.0373184	0.0188215	3.07607	1.35104	chr11:104971256-104970106	NM_001007232	Homo sapiens caspase recruitment domain family, member 17 (CARD17), mRNA [NM_001007232]
A_23_P433855	RGS4	3.30024	down	0.00335874	0.00116625	4.87465	3.15208	chr1:163042227-163042286	NM_005613	Homo sapiens regulator of G-protein signaling 4 (RGS4), transcript variant 2, mRNA [NM_005613]
A_24_P941359	FAM65B	3.28682	down	0.000409432	8.84983e-05	5.57174	3.85505	chr6:24804801-24804742	NM_014722	Homo sapiens family with sequence similarity 65, member B (FAM65B), transcript variant 1, mRNA [NM_014722]
A_23_P130333	TTR	3.27784	down	0.0160622	0.00713612	4.49703	2.78429	chr18:29178720-29178779	NM_000371	Homo sapiens transthyretin (TTR), mRNA [NM_000371]
A_24_P579356	ARHGAP28	3.25946	down	0.0142259	0.00618515	3.78807	2.08343	chr18:6914865-6914924	NM_001010000	Homo sapiens Rho GTPase activating protein 28 (ARHGAP28), mRNA [NM_001010000]
A_23_P383986	CHST15	3.21542	down	0.000719808	0.000184199	4.72598	3.04097	chr10:125767360-125767301	NM_015892	Homo sapiens carbohydrate (N-acetylgalactosamine 4-sulfate 6-O) sulfotransferase 15 (CHST15), transcript variant 1, mRNA [NM_015892]
A_23_P43415	HSD17B3	3.19416	down	6.88514e-05	5.68901e-06	6.59959	4.92415	chr9:99003157-99003098	NM_000197	Homo sapiens hydroxysteroid (17-beta) dehydrogenase 3 (HSD17B3), mRNA [NM_000197]
A_33_P3419460	VAPA	3.19276	down	0.00854978	0.00346746	4.47327	2.79847	chr18:9959825-9959884	NM_003574	Homo sapiens VAMP (vesicle-associated membrane protein)-associated protein A, 33kDa (VAPA), transcript variant 1, mRNA [NM_003574]
A_24_P245838	MGAT3	3.1893	down	0.000392949	8.37153e-05	4.93915	3.26591	chr22:39888092-39888151	NM_002409	Homo sapiens mannosyl (beta-1,4-)-glycoprotein beta-1,4-N-acetylglucosaminyltransferase (MGAT3), transcript variant 1, mRNA [NM_002409]
A_23_P337270	NEK10	3.16815	down	0.0298157	0.0144634	4.34414	2.6805	chr3:27152608-27152549		NIMA (never in mitosis gene a)- related kinase 10 [Source:HGNC Symbol;Acc:18592] [ENST00000383770]
A_23_P379649	BMF	3.16413	down	0.000359398	7.36654e-05	6.65562	4.99381	chr15:40380509-40380450	NM_001003940	Homo sapiens Bcl2 modifying factor (BMF), transcript variant 1, mRNA [NM_001003940]
A_33_P3315134	DIRC3	3.15648	down	0.00482081	0.00177562	4.67826	3.01994	chr2:218148860-218148801	NR_026597	Homo sapiens disrupted in renal carcinoma 3 (DIRC3), non-coding RNA [NR_026597]
A_23_P119611	FXYD7	3.11327	down	0.00582852	0.00222481	4.6538	3.01537	chr19:35642187-35642357	NM_022006	Homo sapiens FXYD domain containing ion transport regulator 7 (FXYD7), mRNA [NM_022006]
A_33_P3226212	JAM2	3.10319	down	0.0322239	0.0158117	6.43272	4.79897	chr21:27078338-27078397	NM_021219	Homo sapiens junctional adhesion molecule 2 (JAM2), mRNA [NM_021219]
A_23_P17844	PVALB	3.09418	down	0.0246158	0.0115004	5.65936	4.02981	chr22:37209739-37196953	NM_002854	Homo sapiens parvalbumin (PVALB), mRNA [NM_002854]
A_33_P3212172	SNX22	3.09166	down	3.8622e-05	1.03448e-06	7.15935	5.53096	chr15:64449621-64449680	NM_024798	Homo sapiens sorting nexin 22 (SNX22), mRNA [NM_024798]
A_19_P00320268		3.0782	down	0.0254468	0.0119648	3.78591	2.16382	chr8:37386674-37386615		lincRNA:chr8:37330594-37411701 reverse strand
A_24_P236935	KLK6	3.07765	down	0.000452919	0.000101274	4.91496	3.29313	chr19:51466784-51466725	NM_001012964	Homo sapiens kallikrein-related peptidase 6 (KLK6), transcript variant B, mRNA [NM_001012964]
A_24_P51080	FLJ42709	3.0568	down	0.0139814	0.00607017	4.09849	2.48646	chr5:92877983-92877924	NR_021490	Homo sapiens hypothetical LOC441094 (FLJ42709), non-coding RNA [NR_021490]
A_33_P3209491	TNS1	3.0374	down	0.0011115	0.000316192	4.42601	2.82317	chr2:218664920-218664861	NM_022648	Homo sapiens tensin 1 (TNS1), mRNA [NM_022648]
A_32_P141418	ARMC4	3.03349	down	0.00142679	0.000429811	5.94611	4.34513	chr10:28101158-28101099	NM_018076	Homo sapiens armadillo repeat containing 4 (ARMC4), mRNA [NM_018076]
A_33_P3404480	MPP4	3.01568	down	0.000159211	2.32601e-05	7.22513	5.63265	chr2:202510065-202510006	NM_033066	Homo sapiens membrane protein, palmitoylated 4 (MAGUK p55 subfamily member 4) (MPP4), mRNA [NM_033066]
A_23_P148015	AXIN2	3.00768	down	0.004605	0.0016761	3.88488	2.29623	chr17:63525448-63525389	NM_004655	Homo sapiens axin 2 (AXIN2), mRNA [NM_004655]
A_23_P104798	IL18	2.99677	down	5.76478e-05	3.65222e-06	6.93302	5.34961	chr11:112020870-112020811	NM_001562	Homo sapiens interleukin 18 (interferon-gamma-inducing factor) (IL18), mRNA [NM_001562]
A_33_P3403117	NR2F1	2.9863	down	0.000324743	6.4747e-05	10.9284	9.35002	chr5:92929717-92929776	NM_005654	Homo sapiens nuclear receptor subfamily 2, group F, member 1 (NR2F1), mRNA [NM_005654]
A_33_P3274084	RHBDL3	2.97017	down	0.00778634	0.00309519	4.08064	2.51009	chr17:30651534-30651593	NM_138328	Homo sapiens rhomboid, veinlet-like 3 (Drosophila) (RHBDL3), mRNA [NM_138328]
A_23_P79587	ALPP	2.96511	down	0.000123169	1.49944e-05	7.98356	6.41548	chr2:233247198-233247257	NM_001632	Homo sapiens alkaline phosphatase, placental (ALPP), mRNA [NM_001632]
A_24_P303145	ANKH	2.96129	down	3.38011e-05	5.43948e-07	8.93657	7.37035	chr5:14705088-14705029	NM_054027	Homo sapiens ankylosis, progressive homolog (mouse) (ANKH), mRNA [NM_054027]
A_23_P252471	PECAM1	2.9479	down	0.0428568	0.0221907	3.58553	2.02585	chr17:62400603-62400544	NM_000442	Homo sapiens platelet/endothelial cell adhesion molecule (PECAM1), mRNA [NM_000442]
A_23_P215900	SCARA3	2.94498	down	4.75341e-05	2.42099e-06	8.86458	7.30632	chr8:27530383-27530442	NM_016240	Homo sapiens scavenger receptor class A, member 3 (SCARA3), transcript variant 1, mRNA [NM_016240]
A_23_P257231	AGXT2L1	2.94085	down	0.00643462	0.00250191	4.3612	2.80496	chr4:109663325-109663266	NM_031279	Homo sapiens alanine-glyoxylate aminotransferase 2-like 1 (AGXT2L1), transcript variant 1, mRNA [NM_031279]
A_19_P00808865		2.93627	down	0.0309959	0.0150744	3.69102	2.13704	chr21:44808748-44808689		lincRNA:chr21:44751672-44819297 reverse strand
A_33_P3388391	GJB4	2.92588	down	0.000107908	1.27345e-05	5.95868	4.40981	chr1:35227853-35227912	NM_153212	Homo sapiens gap junction protein, beta 4, 30.3kDa (GJB4), mRNA [NM_153212]
A_33_P3375809	LOC729970	2.9219	down	0.000551359	0.000130819	5.32705	3.78015	chr1:95428751-95428810	NR_033998	Homo sapiens hCG2028352-like (LOC729970), non-coding RNA [NR_033998]
A_33_P3423941	IFITM1	2.90534	down	0.000475721	0.000107554	7.96567	6.42696	chr11:315054-315113	NM_003641	Homo sapiens interferon induced transmembrane protein 1 (9-27) (IFITM1), mRNA [NM_003641]
A_33_P3266429	SAMD13	2.90506	down	0.0130778	0.00563999	3.36551	1.82694	chr1:84791371-84791430	NM_001010971	Homo sapiens sterile alpha motif domain containing 13 (SAMD13), transcript variant 1, mRNA [NM_001010971]
A_23_P213620	PPP2R2B	2.8815	down	0.000405689	8.69333e-05	7.81718	6.29036	chr5:145969231-145969172	NM_004576	Homo sapiens protein phosphatase 2, regulatory subunit B, beta (PPP2R2B), transcript variant 1, mRNA [NM_004576]
A_32_P201530	SRCIN1	2.88141	down	0.0145312	0.00635403	3.63593	2.10916	chr17:36686449-36686390	NM_025248	Homo sapiens SRC kinase signaling inhibitor 1 (SRCIN1), mRNA [NM_025248]
A_33_P3361636	MGP	2.86843	down	4.011e-05	1.42004e-06	10.8757	9.35543	chr12:15034886-15034827	NM_001190839	Homo sapiens matrix Gla protein (MGP), transcript variant 1, mRNA [NM_001190839]
A_23_P143713	APOBEC3G	2.85501	down	0.000106001	1.23777e-05	11.2522	9.73867	chr22:39477481-39477540	NM_021822	Homo sapiens apolipoprotein B mRNA editing enzyme, catalytic polypeptide-like 3G (APOBEC3G), mRNA [NM_021822]
A_23_P214011	CDH6	2.8484	down	0.00877836	0.00358206	4.29451	2.78436	chr5:31324207-31324266	NM_004932	Homo sapiens cadherin 6, type 2, K-cadherin (fetal kidney) (CDH6), mRNA [NM_004932]
A_23_P16252	KLK1	2.8398	down	0.00298992	0.00101026	4.08455	2.57876	chr19:51322506-51322447	NM_002257	Homo sapiens kallikrein 1 (KLK1), mRNA [NM_002257]
A_33_P3227443	C16orf54	2.83544	down	0.000413235	8.98338e-05	6.01422	4.51064	chr16:29753866-29753807	NM_175900	Homo sapiens chromosome 16 open reading frame 54 (C16orf54), mRNA [NM_175900]
A_33_P3336686	CLIC3	2.82669	down	0.000221421	3.75749e-05	6.86539	5.36628	chr9:139889119-139889060	NM_004669	Homo sapiens chloride intracellular channel 3 (CLIC3), mRNA [NM_004669]
A_33_P3246418	MDFI	2.82526	down	0.00445391	0.00160175	7.15954	5.66116	chr6:41621911-41621970	NM_005586	Homo sapiens MyoD family inhibitor (MDFI), mRNA [NM_005586]
A_23_P151075	ARHGDIB	2.82126	down	0.000115091	1.38682e-05	9.47154	7.9752	chr12:15095117-15095058	NM_001175	Homo sapiens Rho GDP dissociation inhibitor (GDI) beta (ARHGDIB), mRNA [NM_001175]
A_23_P204286	MGP	2.82107	down	5.76478e-05	3.4993e-06	9.77733	8.28109	chr12:15034999-15034940	NM_000900	Homo sapiens matrix Gla protein (MGP), transcript variant 2, mRNA [NM_000900]
A_23_P253012	GRAMD1C	2.81831	down	4.75341e-05	2.27383e-06	8.62089	7.12606	chr3:113665696-113665755	NM_017577	Homo sapiens GRAM domain containing 1C (GRAMD1C), transcript variant 1, mRNA [NM_017577]
A_19_P00321945		2.81103	down	0.0432504	0.022458	3.35014	1.85904	chr4:14744441-14744382		lincRNA:chr4:14744207-14889782 reverse strand
A_33_P3293858	MTUS2	2.80037	down	0.000166601	2.55501e-05	6.0882	4.60258	chr13:30080017-30080076	NM_001033602	Homo sapiens microtubule associated tumor suppressor candidate 2 (MTUS2), transcript variant 1, mRNA [NM_001033602]
A_33_P3871347	SNED1	2.7968	down	7.33552e-05	6.47718e-06	8.38087	6.8971	chr2:242032388-242032447	NM_001080437	Homo sapiens sushi, nidogen and EGF-like domains 1 (SNED1), mRNA [NM_001080437]
A_24_P208567	IL18R1	2.788	down	4.75341e-05	2.42044e-06	6.40098	4.92175	chr2:103014718-103014777	NM_003855	Homo sapiens interleukin 18 receptor 1 (IL18R1), mRNA [NM_003855]
A_23_P409093	ANO4	2.78695	down	0.0434257	0.0226029	4.19123	2.71254	chr12:101521884-101521943	NM_178826	Homo sapiens anoctamin 4 (ANO4), mRNA [NM_178826]
A_23_P133536	CAPSL	2.78649	down	0.00128391	0.000383579	5.11882	3.64037	chr5:35910004-35904726	NM_144647	Homo sapiens calcyphosine-like (CAPSL), transcript variant 1, mRNA [NM_144647]
A_24_P248185	C12orf53	2.78184	down	0.00157166	0.000480283	5.63459	4.15855	chr12:6803073-6803014	NM_153685	Homo sapiens chromosome 12 open reading frame 53 (C12orf53), mRNA [NM_153685]
A_33_P3406090		2.77959	down	6.59793e-05	4.83938e-06	6.4136	4.93872	chr7:155080397-155080338
A_33_P3354464	LOXL1	2.77389	down	0.000709532	0.000180688	5.85855	4.38664	chr15:74241855-74241914	NM_005576	Homo sapiens lysyl oxidase-like 1 (LOXL1), mRNA [NM_005576]
A_23_P329261	KCNJ2	2.76622	down	5.58396e-05	2.98274e-06	9.3967	7.92878	chr17:68176016-68176075	NM_000891	Homo sapiens potassium inwardly-rectifying channel, subfamily J, member 2 (KCNJ2), mRNA [NM_000891]
A_23_P82503	PEG10	2.76098	down	0.000361299	7.42796e-05	4.26969	2.80451	chr7:94298564-94298623	NM_001040152	Homo sapiens paternally expressed 10 (PEG10), transcript variant 1, mRNA [NM_001040152]
A_23_P56746	FAP	2.75747	down	0.000504802	0.000116951	5.22988	3.76653	chr2:163027307-163027248	NM_004460	Homo sapiens fibroblast activation protein, alpha (FAP), mRNA [NM_004460]
A_24_P211565	C1QTNF6	2.7481	down	6.56155e-05	4.76833e-06	7.47152	6.01309	chr22:37576349-37576290	NM_031910	Homo sapiens C1q and tumor necrosis factor related protein 6 (C1QTNF6), transcript variant 1, mRNA [NM_031910]
A_33_P3415944	C6orf191	2.72789	down	0.000432288	9.57546e-05	6.07995	4.63216	chr6:130154665-130154606	NM_001010876	Homo sapiens chromosome 6 open reading frame 191 (C6orf191), mRNA [NM_001010876]
A_23_P201551	VAV3	2.72273	down	0.00026041	4.78767e-05	7.65115	6.20609	chr1:108113896-108113837	NM_006113	Homo sapiens vav 3 guanine nucleotide exchange factor (VAV3), transcript variant 1, mRNA [NM_006113]
A_24_P925040	CAV2	2.72	down	0.0473388	0.0249043	3.60217	2.15856	chr7:116148261-116148320	NM_001233	Homo sapiens caveolin 2 (CAV2), transcript variant 1, mRNA [NM_001233]
A_23_P125383	TMEFF2	2.71338	down	0.000125363	1.56064e-05	4.94678	3.50669	chr2:192815005-192814946	NM_016192	Homo sapiens transmembrane protein with EGF-like and two follistatin-like domains 2 (TMEFF2), mRNA [NM_016192]
A_23_P79069	RASAL3	2.71253	down	0.000757737	0.000198612	5.38585	3.94621	chr19:15562512-15562453	NM_022904	Homo sapiens RAS protein activator like 3 (RASAL3), mRNA [NM_022904]
A_23_P406385	FBXL16	2.70565	down	0.0102807	0.00431661	4.05237	2.6164	chr16:742597-742538	NM_153350	Homo sapiens F-box and leucine-rich repeat protein 16 (FBXL16), mRNA [NM_153350]
A_23_P501933	CACNG6	2.6938	down	0.000202821	3.30056e-05	9.27145	7.84181	chr19:54515795-54515854	NM_145814	Homo sapiens calcium channel, voltage-dependent, gamma subunit 6 (CACNG6), transcript variant 1, mRNA [NM_145814]
A_23_P421401	PDGFRB	2.68218	down	9.65229e-05	1.08646e-05	7.47852	6.05511	chr5:149493523-149493464	NM_002609	Homo sapiens platelet-derived growth factor receptor, beta polypeptide (PDGFRB), mRNA [NM_002609]
A_23_P1043	C1orf106	2.67792	down	6.44104e-05	4.40071e-06	8.84712	7.426	chr1:200884343-200884402	NM_018265	Homo sapiens chromosome 1 open reading frame 106 (C1orf106), transcript variant 1, mRNA [NM_018265]
A_33_P3409974	THRB	2.67551	down	0.00168763	0.000518892	4.65265	3.23284	chr3:24158704-24158645	NM_001128177	Homo sapiens thyroid hormone receptor, beta (erythroblastic leukemia viral (v-erb-a) oncogene homolog 2, avian) (THRB), transcript variant 3, mRNA [NM_001128177]
A_33_P3407606		2.66668	down	0.0474382	0.0249861	4.33392	2.91887	chrX:064813223-064813282		Q275K3_MYCFV (Q275K3) Phage integrase, partial (4%) [THC2725860]
A_23_P379200	FMNL3	2.66509	down	0.022532	0.0103703	3.74479	2.3306	chr12:50032708-50032649	NM_175736	Homo sapiens formin-like 3 (FMNL3), transcript variant 1, mRNA [NM_175736]
A_33_P3316786	DACH1	2.66005	down	5.76478e-05	3.50685e-06	7.31015	5.8987	chr13:72049898-72049839	NM_080759	Homo sapiens dachshund homolog 1 (Drosophila) (DACH1), transcript variant 1, mRNA [NM_080759]
A_33_P3414192	SORCS1	2.65172	down	0.0142443	0.00620204	7.30204	5.89512	chr10:108337017-108336958	NM_001206572	Homo sapiens sortilin-related VPS10 domain containing receptor 1 (SORCS1), transcript variant 6, mRNA [NM_001206572]
A_33_P3418662	HSD17B3	2.64502	down	0.000142147	1.98653e-05	8.88221	7.47893	chr9:98997714-98997655	NM_000197	Homo sapiens hydroxysteroid (17-beta) dehydrogenase 3 (HSD17B3), mRNA [NM_000197]
A_24_P52697	H19	2.64332	down	6.95446e-05	5.83138e-06	7.04469	5.64234	chr11:2016733-2016674	NR_002196	Homo sapiens H19, imprinted maternally expressed transcript (non-protein coding) (H19), non-coding RNA [NR_002196]
A_24_P419300	PP7080	2.63303	down	0.000883184	0.000239721	6.57882	5.18209	chr5:470888-470829	NR_024158	Homo sapiens hypothetical LOC25845 (PP7080), non-coding RNA [NR_024158]
A_33_P3377364	ITGB4	2.63259	down	0.000127542	1.60213e-05	11.6137	10.2172	chr17:73753824-73753883	NM_000213	Homo sapiens integrin, beta 4 (ITGB4), transcript variant 1, mRNA [NM_000213]
A_23_P383009	IGFBP5	2.63082	down	6.87808e-05	5.59645e-06	9.28862	7.8931	chr2:217537226-217537167	NM_000599	Homo sapiens insulin-like growth factor binding protein 5 (IGFBP5), mRNA [NM_000599]
A_23_P72737	IFITM1	2.62404	down	8.68546e-05	9.00914e-06	9.12289	7.7311	chr11:315209-315268	NM_003641	Homo sapiens interferon induced transmembrane protein 1 (9-27) (IFITM1), mRNA [NM_003641]
A_32_P118847	FLJ42709	2.62306	down	4.75187e-05	2.12506e-06	7.63727	6.24601	chr5:92746914-92746855	NR_021491	Homo sapiens hypothetical LOC441094 (FLJ42709), non-coding RNA [NR_021491]
A_33_P3215640	PI16	2.62077	down	0.0121872	0.00519281	3.58801	2.19802	chr6:36932552-36932611	NM_153370	Homo sapiens peptidase inhibitor 16 (PI16), transcript variant 1, mRNA [NM_153370]
A_32_P100109	REPS2	2.61706	down	0.00304533	0.0010341	4.999	3.61105	chrX:17170806-17170865	NM_004726	Homo sapiens RALBP1 associated Eps domain containing 2 (REPS2), transcript variant 1, mRNA [NM_004726]
A_33_P3738458	TNS1	2.61636	down	0.000252381	4.51465e-05	6.24482	4.85727	chr2:218667628-218667569	NM_022648	Homo sapiens tensin 1 (TNS1), mRNA [NM_022648]
A_33_P3271156	SPOCK3	2.61221	down	0.0128887	0.00553973	4.57393	3.18866	chr4:167654731-167654672	NM_001204352	Homo sapiens sparc/osteonectin, cwcv and kazal-like domains proteoglycan (testican) 3 (SPOCK3), transcript variant 3, mRNA [NM_001204352]
A_24_P10137	C13orf15	2.60614	down	0.0358855	0.0179651	4.96907	3.58715	chr13:42042937-42044635	NM_014059	Homo sapiens chromosome 13 open reading frame 15 (C13orf15), mRNA [NM_014059]
A_33_P3325502	ARHGAP29	2.59757	down	0.00250735	0.000830514	4.8471	3.46994	chr1:94634524-94634465	NM_004815	Homo sapiens Rho GTPase activating protein 29 (ARHGAP29), mRNA [NM_004815]
A_23_P42909	TMEM139	2.59265	down	0.00594627	0.00227509	5.16076	3.78633	chr7:142984122-142984181	NM_153345	Homo sapiens transmembrane protein 139 (TMEM139), transcript variant 1, mRNA [NM_153345]
A_19_P00803865		2.59255	down	0.00950316	0.00391789	4.30152	2.92715	chr17:56466-56407		lincRNA:chr17:49425-59050 reverse strand
A_32_P183970	C15orf62	2.5907	down	0.000344505	6.97569e-05	5.50416	4.13082	chr15:41064286-41064345	NM_001130448	Homo sapiens chromosome 15 open reading frame 62 (C15orf62), mRNA [NM_001130448]
A_23_P344481	STOX1	2.58664	down	0.00850324	0.00343299	4.31095	2.93987	chr10:70652436-70652495	NM_152709	Homo sapiens storkhead box 1 (STOX1), transcript variant 1, mRNA [NM_152709]
A_23_P410110	C10orf25	2.57457	down	0.0482262	0.025461	3.67825	2.31392	chr10:45494123-45494064	NM_001039380	Homo sapiens chromosome 10 open reading frame 25 (C10orf25), mRNA [NM_001039380]
A_23_P129695	VASN	2.56776	down	0.000437878	9.73667e-05	8.15163	6.79112	chr16:4433421-4433480	NM_138440	Homo sapiens vasorin (VASN), mRNA [NM_138440]
A_19_P00319981		2.56497	down	0.00243355	0.000799595	5.84633	4.48739	chr9:132104123-132104182		lincRNA:chr9:132101068-132104183 forward strand
A_33_P3400828	NXNL2	2.56404	down	0.0211658	0.0096758	4.47839	3.11998	chr9:91159403-91159462	NM_001161625	Homo sapiens nucleoredoxin-like 2 (NXNL2), transcript variant 1, mRNA [NM_001161625]
A_33_P3336113	TIGD3	2.55655	down	0.00314995	0.00107782	4.82747	3.47327	chr11:65124614-65124673	NM_145719	Homo sapiens tigger transposable element derived 3 (TIGD3), mRNA [NM_145719]
A_23_P129786	SREBF1	2.55568	down	4.011e-05	1.39469e-06	14.2534	12.8997	chr17:17715478-17715419	NM_001005291	Homo sapiens sterol regulatory element binding transcription factor 1 (SREBF1), transcript variant 1, mRNA [NM_001005291]
A_33_P3303380	PARD3	2.55546	down	0.0037145	0.00130457	4.52457	3.17098	chr10:34635185-34635126		par-3 partitioning defective 3 homolog (C. elegans) [Source:HGNC Symbol;Acc:16051] [ENST00000374768]
A_24_P369232	CCDC3	2.54757	down	8.90787e-05	9.46116e-06	4.35848	3.00936	chr10:12938688-12938629	NM_031455	Homo sapiens coiled-coil domain containing 3 (CCDC3), mRNA [NM_031455]
A_23_P51587	RGS7	2.54193	down	0.000283948	5.39677e-05	5.62015	4.27423	chr1:240969468-240966263	NM_002924	Homo sapiens regulator of G-protein signaling 7 (RGS7), mRNA [NM_002924]
A_23_P327519	STARD4	2.53965	down	0.000356476	7.26237e-05	8.38717	7.04254	chr5:110834747-110834688	NM_139164	Homo sapiens StAR-related lipid transfer (START) domain containing 4 (STARD4), mRNA [NM_139164]
A_33_P3258056	PALM3	2.53653	down	0.00835974	0.00336986	5.89156	4.5487	chr19:14165422-14165363	NM_001145028	Homo sapiens paralemmin 3 (PALM3), mRNA [NM_001145028]
A_24_P365349	CACNG7	2.53599	down	0.00114265	0.000325763	6.01912	4.67656	chr19:54446899-54446958	NM_031896	Homo sapiens calcium channel, voltage-dependent, gamma subunit 7 (CACNG7), mRNA [NM_031896]
A_23_P34126	BGN	2.53395	down	0.000306126	5.93237e-05	7.37108	6.02969	chrX:152773933-152773992	NM_001711	Homo sapiens biglycan (BGN), mRNA [NM_001711]
A_33_P3366733		2.53156	down	0.021555	0.00986709	3.88776	2.54773	chr15:28651177-28651236		DB511925 RIKEN full-length enriched human cDNA library, testis Homo sapiens cDNA clone H013027K15 3', mRNA sequence [DB511925]
A_24_P53215	UNC13D	2.52831	down	0.000282473	5.3512e-05	7.33782	5.99965	chr17:73823642-73823583	NM_199242	Homo sapiens unc-13 homolog D (C. elegans) (UNC13D), mRNA [NM_199242]
A_32_P89352	MACROD2	2.52478	down	0.0462036	0.0241636	4.87718	3.54103	chr20:16033184-16033243	NM_080676	Homo sapiens MACRO domain containing 2 (MACROD2), transcript variant 1, mRNA [NM_080676]
A_23_P3956	C1QTNF1	2.52316	down	0.000830216	0.000223282	7.71964	6.38441	chr17:77045170-77045229	NM_198594	Homo sapiens C1q and tumor necrosis factor related protein 1 (C1QTNF1), mRNA [NM_198594]
A_33_P3369461	AMIGO1	2.51848	down	0.000115091	1.38583e-05	7.54727	6.21472	chr1:110049749-110049690	NM_020703	Homo sapiens adhesion molecule with Ig-like domain 1 (AMIGO1), mRNA [NM_020703]
A_23_P24104	PLAU	2.51617	down	0.000413993	9.02988e-05	6.65697	5.32574	chr10:75677050-75677109	NM_002658	Homo sapiens plasminogen activator, urokinase (PLAU), transcript variant 1, mRNA [NM_002658]
A_24_P183128	PLAC8	2.51238	down	6.46796e-05	4.61628e-06	9.08494	7.75589	chr4:84015842-84012077	NM_016619	Homo sapiens placenta-specific 8 (PLAC8), transcript variant 2, mRNA [NM_016619]
A_23_P211680	MLC1	2.50622	down	0.00326379	0.00113118	5.15811	3.8326	chr22:50498007-50497948	NM_015166	Homo sapiens megalencephalic leukoencephalopathy with subcortical cysts 1 (MLC1), transcript variant 1, mRNA [NM_015166]
A_23_P35045	ARHGAP30	2.50505	down	0.0047764	0.00175332	3.96443	2.63959	chr1:161017294-161017235	NM_001025598	Homo sapiens Rho GTPase activating protein 30 (ARHGAP30), transcript variant 1, mRNA [NM_001025598]
A_33_P3271455	PXDN	2.50398	down	6.40633e-05	4.23037e-06	11.35	10.0257	chr2:1635749-1635690	NM_012293	Homo sapiens peroxidasin homolog (Drosophila) (PXDN), mRNA [NM_012293]
A_33_P3305203	LOC283588	2.49589	down	0.0067935	0.00267098	4.51886	3.19931	chr14:91314296-91314237	XR_110237	PREDICTED: Homo sapiens hypothetical LOC283588 (LOC283588), miscRNA [XR_110237]
A_23_P70307	SMOC2	2.49198	down	0.000328756	6.59555e-05	8.37309	7.05579	chr6:169068504-169068563	NM_022138	Homo sapiens SPARC related modular calcium binding 2 (SMOC2), transcript variant 1, mRNA [NM_022138]
A_23_P154566	TOX2	2.48983	down	6.44104e-05	4.35915e-06	12.5642	11.2481	chr20:42698096-42698155	NM_032883	Homo sapiens TOX high mobility group box family member 2 (TOX2), transcript variant 3, mRNA [NM_032883]
A_33_P3347291	INMT	2.48809	down	0.000199905	3.23284e-05	7.23938	5.92434	chr7:30797158-30797217	NM_001199219	Homo sapiens indolethylamine N-methyltransferase (INMT), transcript variant 2, mRNA [NM_001199219]
A_23_P372834	AQP1	2.48501	down	8.63446e-05	8.90261e-06	7.97269	6.65944	chr7:30965057-30965115	NM_198098	Homo sapiens aquaporin 1 (Colton blood group) (AQP1), transcript variant 1, mRNA [NM_198098]
A_23_P15876	ALPK2	2.48375	down	0.00106906	0.00030279	5.88969	4.57717	chr18:56148827-56148768	NM_052947	Homo sapiens alpha-kinase 2 (ALPK2), mRNA [NM_052947]
A_23_P114670	ARHGEF16	2.47443	down	0.00105076	0.00029565	5.85788	4.55078	chr1:3397479-3397538	NM_014448	Homo sapiens Rho guanine nucleotide exchange factor (GEF) 16 (ARHGEF16), mRNA [NM_014448]
A_23_P52121	PDZK1	2.46701	down	0.000228684	3.9487e-05	5.66367	4.3609	chr1:145763717-145763776	NM_002614	Homo sapiens PDZ domain containing 1 (PDZK1), transcript variant 1, mRNA [NM_002614]
A_23_P316487	H2AFV	2.46582	down	0.0105734	0.00444607	5.03637	3.73431	chr7:44867532-44867473	NM_138635	Homo sapiens H2A histone family, member V (H2AFV), transcript variant 2, mRNA [NM_138635]
A_23_P110624	CTNND2	2.45847	down	0.000130492	1.71018e-05	6.14838	4.85062	chr5:10973143-10973084	NM_001332	Homo sapiens catenin (cadherin-associated protein), delta 2 (neural plakophilin-related arm-repeat protein) (CTNND2), mRNA [NM_001332]
A_23_P166087	RASSF2	2.45686	down	0.000127542	1.64408e-05	5.99782	4.701	chr20:4760842-4760783	NM_014737	Homo sapiens Ras association (RalGDS/AF-6) domain family member 2 (RASSF2), transcript variant 1, mRNA [NM_014737]
A_23_P250122	FAM20C	2.45491	down	5.76478e-05	3.6217e-06	13.7127	12.417	chr7:300381-300440	NM_020223	Homo sapiens family with sequence similarity 20, member C (FAM20C), mRNA [NM_020223]
A_24_P495367	GRXCR1	2.45418	down	0.00235863	0.000770582	3.7668	2.47155	chr4:43032465-43032524	NM_001080476	Homo sapiens glutaredoxin, cysteine rich 1 (GRXCR1), mRNA [NM_001080476]
A_23_P328022	SLC5A10	2.45233	down	0.00476723	0.001747	4.20307	2.90892	chr17:18923883-18923942	NM_152351	Homo sapiens solute carrier family 5 (sodium/glucose cotransporter), member 10 (SLC5A10), transcript variant 1, mRNA [NM_152351]
A_23_P208866	GMFG	2.45158	down	0.000264026	4.87053e-05	8.16285	6.86914	chr19:39819146-39819087	NM_004877	Homo sapiens glia maturation factor, gamma (GMFG), mRNA [NM_004877]
A_33_P3263890	PRRX1	2.45056	down	4.75341e-05	2.33476e-06	12.456	11.1629	chr1:170708348-170708407	NM_006902	Homo sapiens paired related homeobox 1 (PRRX1), transcript variant pmx-1a, mRNA [NM_006902]
A_23_P53176	FOLR1	2.45007	down	0.000567611	0.000135733	7.47841	6.18559	chr11:71907268-71907327	NM_016725	Homo sapiens folate receptor 1 (adult) (FOLR1), transcript variant 1, mRNA [NM_016725]
A_33_P3220470	SMAD6	2.44865	down	3.55997e-05	6.63348e-07	8.99375	7.70177	chr15:67074263-67074322	NM_005585	Homo sapiens SMAD family member 6 (SMAD6), transcript variant 1, mRNA [NM_005585]
A_33_P3238166	PXDN	2.44805	down	8.74495e-05	9.16621e-06	11.9372	10.6455	chr2:1635717-1635659	NM_012293	Homo sapiens peroxidasin homolog (Drosophila) (PXDN), mRNA [NM_012293]
A_33_P3217983	ACSL5	2.44792	down	7.33552e-05	6.47211e-06	6.78448	5.49292	chr10:114188056-114188115	NM_203380	Homo sapiens acyl-CoA synthetase long-chain family member 5 (ACSL5), transcript variant 3, mRNA [NM_203380]
A_33_P3394868	LOC388588	2.44479	down	0.00176509	0.000547069	4.94652	3.65681	chr1:3692432-3692491	NM_001163724	Homo sapiens hypothetical protein LOC388588 (LOC388588), mRNA [NM_001163724]
A_33_P3383326	LPAR1	2.43442	down	0.000130277	1.69117e-05	6.92948	5.6459	chr9:113636129-113636070	NM_057159	Homo sapiens lysophosphatidic acid receptor 1 (LPAR1), transcript variant 2, mRNA [NM_057159]
A_23_P211631	FBLN1	2.43211	down	0.000746381	0.000193662	7.31545	6.03324	chr22:45996933-45996992	NM_006486	Homo sapiens fibulin 1 (FBLN1), transcript variant D, mRNA [NM_006486]
A_23_P105873	TRPC4	2.41688	down	9.58939e-05	1.05622e-05	6.71835	5.4452	chr13:38211126-38211067	NM_016179	Homo sapiens transient receptor potential cation channel, subfamily C, member 4 (TRPC4), transcript variant alpha, mRNA [NM_016179]
A_24_P126139	RAB9B	2.4149	down	0.00595912	0.00229111	5.49148	4.21951	chrX:103078011-103077952	NM_016370	Homo sapiens RAB9B, member RAS oncogene family (RAB9B), mRNA [NM_016370]
A_33_P3252939	MYLK4	2.41258	down	0.0372076	0.0187425	4.35486	3.08428	chr6:2664080-2664021	NM_001012418	Homo sapiens myosin light chain kinase family, member 4 (MYLK4), mRNA [NM_001012418]
A_32_P154342	SLCO4C1	2.40307	down	0.00253476	0.000845446	6.32731	5.06243	chr5:101570034-101569975	NM_180991	Homo sapiens solute carrier organic anion transporter family, member 4C1 (SLCO4C1), mRNA [NM_180991]
A_33_P3396139	CTLA4	2.40084	down	0.00117043	0.000337317	4.64205	3.37851	chr2:204738564-204738623	NM_005214	Homo sapiens cytotoxic T-lymphocyte-associated protein 4 (CTLA4), transcript variant 1, mRNA [NM_005214]
A_33_P3514487	VSTM1	2.39632	down	0.00042166	9.29747e-05	9.29068	8.02985	chr19:54544173-54544114	NM_198481	Homo sapiens V-set and transmembrane domain containing 1 (VSTM1), mRNA [NM_198481]
A_23_P86283	LAPTM5	2.39473	down	0.0406207	0.0208402	5.32003	4.06017	chr1:31205902-31205843	NM_006762	Homo sapiens lysosomal protein transmembrane 5 (LAPTM5), mRNA [NM_006762]
A_33_P3352019	SCARA3	2.38669	down	0.0037145	0.00130584	5.70547	4.45045	chr8:27516996-27517055	NM_182826	Homo sapiens scavenger receptor class A, member 3 (SCARA3), transcript variant 2, mRNA [NM_182826]
A_23_P207850	TNS4	2.38452	down	0.000359398	7.36216e-05	6.04031	4.78661	chr17:38632157-38632098	NM_032865	Homo sapiens tensin 4 (TNS4), mRNA [NM_032865]
A_23_P7402	PDZD2	2.38383	down	6.88514e-05	5.69446e-06	8.37459	7.12131	chr5:32110743-32110802	NM_178140	Homo sapiens PDZ domain containing 2 (PDZD2), mRNA [NM_178140]
A_19_P00323082		2.3833	down	0.000511885	0.000119546	6.76758	5.51462	chr11:2017020-2016961		lincRNA:chr11:2016408-2017024 reverse strand
A_23_P51936	TNFRSF9	2.37624	down	0.0119759	0.00508791	4.38282	3.13414	chr1:7980782-7980723	NM_001561	Homo sapiens tumor necrosis factor receptor superfamily, member 9 (TNFRSF9), mRNA [NM_001561]
A_33_P3219090	INSIG1	2.36932	down	0.000135274	1.84145e-05	10.945	9.70056	chr7:155101843-155101902	NM_005542	Homo sapiens insulin induced gene 1 (INSIG1), transcript variant 1, mRNA [NM_005542]
A_33_P3260654		2.36533	down	0.00431623	0.00154419	5.9157	4.67366	chr7:142167896-142167837		T cell receptor beta constant 2 [Source:HGNC Symbol;Acc:12157] [ENST00000466254]
A_24_P178065	PHLDB2	2.36459	down	0.00402959	0.00143413	4.479	3.23741	chr3:111604399-111604458		Homo sapiens pleckstrin homology-like domain, family B, member 2, mRNA (cDNA clone IMAGE:5169755), complete cds. [BC038806]
A_33_P3305250	PSMD5	2.36298	down	0.00892266	0.00365219	3.9436	2.70299	chr9:123577869-123577810		proteasome (prosome, macropain) 26S subunit, non-ATPase, 5 [Source:HGNC Symbol;Acc:9563] [ENST00000373920]
A_32_P2452	TMTC1	2.36074	down	0.000840428	0.00022655	7.43561	6.19637	chr12:29653922-29653863	NM_175861	Homo sapiens transmembrane and tetratricopeptide repeat containing 1 (TMTC1), transcript variant 2, mRNA [NM_175861]
A_23_P904	BEND5	2.35955	down	0.000321566	6.31029e-05	5.94306	4.70455	chr1:49201921-49193667	NM_024603	Homo sapiens BEN domain containing 5 (BEND5), mRNA [NM_024603]
A_32_P152195	STAC2	2.35919	down	0.000138764	1.90813e-05	4.92065	3.68236	chr17:37366870-37366811	NM_198993	Homo sapiens SH3 and cysteine rich domain 2 (STAC2), mRNA [NM_198993]
A_33_P3252781	PLAC9	2.35766	down	0.000709532	0.000178724	3.78079	2.54343	chr10:81901875-81901934	NM_001012973	Homo sapiens placenta-specific 9 (PLAC9), mRNA [NM_001012973]
A_23_P163306	CGNL1	2.35559	down	0.0101737	0.00424642	4.53143	3.29534	chr15:57842847-57842906	NM_032866	Homo sapiens cingulin-like 1 (CGNL1), mRNA [NM_032866]
A_23_P56734	HNMT	2.34736	down	0.000738996	0.000189569	7.20478	5.97374	chr2:138771478-138771537	NM_006895	Homo sapiens histamine N-methyltransferase (HNMT), transcript variant 1, mRNA [NM_006895]
A_23_P41476	SHISA3	2.34581	down	0.00447205	0.0016166	5.58123	4.35114	chr4:42404181-42404240	NM_001080505	Homo sapiens shisa homolog 3 (Xenopus laevis) (SHISA3), mRNA [NM_001080505]
A_32_P203029	FAM9B	2.34126	down	0.000145433	2.06858e-05	5.58598	4.35869	chrX:8993537-8993372	NM_205849	Homo sapiens family with sequence similarity 9, member B (FAM9B), mRNA [NM_205849]
A_24_P802145	IRS1	2.33958	down	0.000746381	0.000193781	6.45591	5.22967	chr2:227596677-227596618	NM_005544	Homo sapiens insulin receptor substrate 1 (IRS1), mRNA [NM_005544]
A_23_P256470	NPY	2.33894	down	0.000145393	2.05898e-05	7.56754	6.34168	chr7:24331284-24331343	NM_000905	Homo sapiens neuropeptide Y (NPY), mRNA [NM_000905]
A_33_P3319815	CXorf28	2.33809	down	0.00610206	0.00236123	4.89699	3.67166	chrX:3202585-3202644	NR_038428	Homo sapiens chromosome X open reading frame 28 (CXorf28), non-coding RNA [NR_038428]
A_33_P3268304	LIMS2	2.33662	down	0.000388355	8.22541e-05	8.70452	7.4801	chr2:128396064-128396005	NM_001161404	Homo sapiens LIM and senescent cell antigen-like domains 2 (LIMS2), transcript variant 5, mRNA [NM_001161404]
A_24_P143653		2.32069	down	0.0260915	0.0123489	3.93435	2.7198	chr2:130751451-130751512
A_33_P3255304	GGT5	2.31874	down	0.00214124	0.000688921	5.26072	4.04737	chr22:24615682-24615623	NM_001099781	Homo sapiens gamma-glutamyltransferase 5 (GGT5), transcript variant 1, mRNA [NM_001099781]
A_23_P161698	MMP3	2.31797	down	0.000420206	9.23932e-05	5.02466	3.8118	chr11:102706753-102706694	NM_002422	Homo sapiens matrix metallopeptidase 3 (stromelysin 1, progelatinase) (MMP3), mRNA [NM_002422]
A_33_P3233070	LOC100505564	2.31525	down	0.0347932	0.0172885	4.08101	2.86984	chr16:11035738-11035797	XM_003118688	PREDICTED: Homo sapiens hypothetical protein LOC100505564 (LOC100505564), mRNA [XM_003118688]
A_24_P286951	C10orf81	2.31358	down	0.00337465	0.00117589	3.94082	2.7307	chr10:115542071-115542130	NM_024889	Homo sapiens chromosome 10 open reading frame 81 (C10orf81), transcript variant 4, mRNA [NM_024889]
A_33_P3772150	ADARB2	2.30891	down	0.0439136	0.0229387	5.47021	4.263	chr10:1223601-1223542	NM_018702	Homo sapiens adenosine deaminase, RNA-specific, B2 (ADARB2), mRNA [NM_018702]
A_33_P3379076		2.30611	down	0.0126846	0.00542051	4.66872	3.46326	chr5:1884704-1884763
A_33_P3419880	FREM1	2.30441	down	0.0360188	0.0180765	3.30102	2.09662	chr9:14784342-14784283		FRAS1 related extracellular matrix 1 [Source:HGNC Symbol;Acc:23399] [ENST00000497634]
A_33_P3292540	CDKN2C	2.30437	down	5.58396e-05	2.95329e-06	11.9003	10.6959	chr1:51439963-51440022	NM_078626	Homo sapiens cyclin-dependent kinase inhibitor 2C (p18, inhibits CDK4) (CDKN2C), transcript variant 2, mRNA [NM_078626]
A_33_P3227269	FLJ45983	2.30346	down	0.0181602	0.00815515	3.90222	2.69842	chr10:8092472-8092413	NR_024256	Homo sapiens hypothetical LOC399717 (FLJ45983), transcript variant 2, non-coding RNA [NR_024256]
A_33_P3223056	ADAMTS10	2.30206	down	0.039149	0.0198906	5.63004	4.42711	chr19:8645185-8645126	NM_030957	Homo sapiens ADAM metallopeptidase with thrombospondin type 1 motif, 10 (ADAMTS10), mRNA [NM_030957]
A_23_P166929	SERPINI1	2.30067	down	0.00212896	0.000683648	4.43178	3.22973	chr3:167508208-167508267	NM_005025	Homo sapiens serpin peptidase inhibitor, clade I (neuroserpin), member 1 (SERPINI1), transcript variant 1, mRNA [NM_005025]
A_23_P371039	NTSR1	2.29913	down	0.000160233	2.36867e-05	8.17913	6.97804	chr20:61393800-61393860	NM_002531	Homo sapiens neurotensin receptor 1 (high affinity) (NTSR1), mRNA [NM_002531]
A_23_P214267	GPR110	2.2914	down	5.76478e-05	3.30755e-06	9.88748	8.69125	chr6:46967904-46967845	NM_153840	Homo sapiens G protein-coupled receptor 110 (GPR110), transcript variant 1, mRNA [NM_153840]
A_32_P219660	SPANXA1	2.28952	down	0.000115091	1.37729e-05	14.5205	13.3255	chrX:140678815-140678874	NM_013453	Homo sapiens sperm protein associated with the nucleus, X-linked, family member A1 (SPANXA1), mRNA [NM_013453]
A_23_P14105	RCBTB2	2.28699	down	4.011e-05	1.41428e-06	6.36662	5.17317	chr13:49063410-49063351	NM_001268	Homo sapiens regulator of chromosome condensation (RCC1) and BTB (POZ) domain containing protein 2 (RCBTB2), mRNA [NM_001268]
A_33_P3419998	SLC4A8	2.2796	down	0.00121163	0.000355212	6.07923	4.89045	chr12:51902921-51902980	NM_001039960	Homo sapiens solute carrier family 4, sodium bicarbonate cotransporter, member 8 (SLC4A8), transcript variant 1, mRNA [NM_001039960]
A_24_P286114	SLC1A3	2.277	down	4.75187e-05	2.07084e-06	9.2175	8.03037	chr5:36688204-36688263	NM_004172	Homo sapiens solute carrier family 1 (glial high affinity glutamate transporter), member 3 (SLC1A3), transcript variant 1, mRNA [NM_004172]
A_24_P251599	CAV3	2.27608	down	0.00175059	0.000541487	5.00565	3.8191	chr3:8787416-8787475	NM_001234	Homo sapiens caveolin 3 (CAV3), transcript variant 2, mRNA [NM_001234]
A_32_P66035	TMEM86A	2.26991	down	0.0251307	0.0117849	4.32455	3.14192	chr11:18726088-18726147	NM_153347	Homo sapiens transmembrane protein 86A (TMEM86A), mRNA [NM_153347]
A_23_P104471	DUSP13	2.26636	down	0.00250735	0.000833186	4.86437	3.684	chr10:76854275-76854216	NM_001007271	Homo sapiens dual specificity phosphatase 13 (DUSP13), transcript variant 1, mRNA [NM_001007271]
A_23_P161297	OGDHL	2.25844	down	0.000159211	2.33377e-05	7.14388	5.96855	chr10:50942857-50942798	NM_018245	Homo sapiens oxoglutarate dehydrogenase-like (OGDHL), nuclear gene encoding mitochondrial protein, transcript variant 1, mRNA [NM_018245]
A_33_P3389728	NR5A2	2.25157	down	8.45908e-05	8.46507e-06	5.01234	3.8414	chr1:200146435-200146494	NM_205860	Homo sapiens nuclear receptor subfamily 5, group A, member 2 (NR5A2), transcript variant 1, mRNA [NM_205860]
A_33_P3345816	GPER	2.24933	down	0.03256	0.0160171	4.17075	3.00126	chr7:1133278-1133337	NM_001039966	Homo sapiens G protein-coupled estrogen receptor 1 (GPER), transcript variant 3, mRNA [NM_001039966]
A_24_P150466	SMOC1	2.24917	down	4.28176e-05	1.58026e-06	9.85294	8.68354	chr14:70498782-70498841	NM_001034852	Homo sapiens SPARC related modular calcium binding 1 (SMOC1), transcript variant 1, mRNA [NM_001034852]
A_33_P3309551	PTPRD	2.24677	down	0.0242025	0.0112895	4.24175	3.0739	chr9:8314334-8314275	NM_002839	Homo sapiens protein tyrosine phosphatase, receptor type, D (PTPRD), transcript variant 1, mRNA [NM_002839]
A_19_P00803039	XLOC_005849	2.24557	down	0.0130778	0.00563952	5.48434	4.31726	chr6:138145112-138145053		BROAD lincRNAs version v2 (http://www.broadinstitute.org/genome_bio/human_lincrnas/)
A_19_P00804950	XLOC_004366	2.24143	down	0.0279075	0.013347	4.76066	3.59623	chr5:43082499-43082558		BROAD lincRNAs version v2 (http://www.broadinstitute.org/genome_bio/human_lincrnas/)
A_33_P3342563	PITPNM3	2.24136	down	0.000127542	1.61017e-05	6.70205	5.53768	chr17:6354644-6354585	NM_031220	Homo sapiens PITPNM family member 3 (PITPNM3), transcript variant 1, mRNA [NM_031220]
A_33_P3272563	NMT2	2.23669	down	0.000232474	4.0719e-05	7.73667	6.5753	chr10:15147956-15147897	NM_004808	Homo sapiens N-myristoyltransferase 2 (NMT2), mRNA [NM_004808]
A_24_P397386	LIFR	2.23117	down	0.00655039	0.00256694	5.82733	4.66953	chr5:38476001-38475942	NM_002310	Homo sapiens leukemia inhibitory factor receptor alpha (LIFR), transcript variant 2, mRNA [NM_002310]
A_33_P3333224	GLIS2	2.22646	down	0.00159392	0.000488075	7.4023	6.24755	chr16:4389536-4389595	NM_032575	Homo sapiens GLIS family zinc finger 2 (GLIS2), mRNA [NM_032575]
A_23_P501822	JUP	2.22527	down	3.73578e-05	7.7444e-07	8.3631	7.20912	chr17:39911209-39911150	NM_002230	Homo sapiens junction plakoglobin (JUP), transcript variant 1, mRNA [NM_002230]
A_23_P54144	BMP4	2.22198	down	0.00125467	0.000372505	7.26777	6.11593	chr14:54417377-54417318	NM_001202	Homo sapiens bone morphogenetic protein 4 (BMP4), transcript variant 1, mRNA [NM_001202]
A_24_P371628	ANKH	2.22128	down	0.000195497	3.12066e-05	8.11835	6.96697	chr5:14709858-14709799	NM_054027	Homo sapiens ankylosis, progressive homolog (mouse) (ANKH), mRNA [NM_054027]
A_33_P3240144		2.21954	down	0.0211464	0.00965379	4.12042	2.97016	chr8:097349415-097349474
A_23_P70448	HIST1H1A	2.2158	down	0.010799	0.00454767	10.6856	9.53779	chr6:26017410-26017351	NM_005325	Homo sapiens histone cluster 1, H1a (HIST1H1A), mRNA [NM_005325]
A_23_P151506	PLEK2	2.21472	down	0.0335831	0.0166455	5.01132	3.86419	chr14:67853870-67853811	NM_016445	Homo sapiens pleckstrin 2 (PLEK2), mRNA [NM_016445]
A_23_P137173	TMSB15A	2.21262	down	8.45908e-05	8.61671e-06	7.98463	6.83887	chrX:101768766-101768707	NM_021992	Homo sapiens thymosin beta 15a (TMSB15A), mRNA [NM_021992]
A_24_P345846	ANTXR2	2.21026	down	0.0283841	0.0136279	4.99952	3.8553	chr4:80954642-80952804	NM_058172	Homo sapiens anthrax toxin receptor 2 (ANTXR2), transcript variant 1, mRNA [NM_058172]
A_32_P123255	ANKRD58	2.20286	down	0.0316579	0.0155143	3.7091	2.56972	chrX:118894043-118894102	NM_001105576	Homo sapiens ankyrin repeat domain 58 (ANKRD58), mRNA [NM_001105576]
A_23_P256504	AMBP	2.20268	down	0.013603	0.00588901	4.282	3.14273	chr9:116823757-116823373	NM_001633	Homo sapiens alpha-1-microglobulin/bikunin precursor (AMBP), mRNA [NM_001633]
A_33_P3326892		2.20112	down	0.0437645	0.0228065	3.50884	2.3706	chr3:47645495-47645436		cDNA FLJ26718 fis, clone PNC03325 [Source:UniProtKB/TrEMBL;Acc:Q6ZP17] [ENST00000398957]
A_24_P136866	SLC8A1	2.20004	down	0.00562463	0.00213457	6.34982	5.21229	chr2:40657389-40657330	NM_021097	Homo sapiens solute carrier family 8 (sodium/calcium exchanger), member 1 (SLC8A1), transcript variant A, mRNA [NM_021097]
A_32_P62211		2.19914	down	0.000258171	4.70868e-05	6.54181	5.40487	chr6:16763019-16763078		Homo sapiens mRNA; cDNA DKFZp686J1595 (from clone DKFZp686J1595) [BX538057]
A_23_P86599	DMBT1	2.19827	down	0.000100345	1.1655e-05	9.0002	7.86383	chr10:124403152-124403211	NM_007329	Homo sapiens deleted in malignant brain tumors 1 (DMBT1), transcript variant 2, mRNA [NM_007329]
A_24_P302584	SOX11	2.19757	down	8.08559e-05	7.98515e-06	11.4729	10.337	chr2:5841428-5841487	NM_003108	Homo sapiens SRY (sex determining region Y)-box 11 (SOX11), mRNA [NM_003108]
A_23_P80008	MYLK2	2.19288	down	5.11675e-05	2.63783e-06	6.19476	5.06193	chr20:30422410-30422469	NM_033118	Homo sapiens myosin light chain kinase 2 (MYLK2), mRNA [NM_033118]
A_32_P161762	RUNX2	2.19233	down	0.00142245	0.000427619	6.27531	5.14284	chr6:45518216-45518275	NM_004348	Homo sapiens runt-related transcription factor 2 (RUNX2), transcript variant 3, mRNA [NM_004348]
A_23_P422766	KLHDC1	2.18977	down	0.0173092	0.00775152	4.29352	3.16275	chr14:50219400-50219459	NM_172193	Homo sapiens kelch domain containing 1 (KLHDC1), mRNA [NM_172193]
A_33_P3283863	ODZ1	2.18804	down	0.00231654	0.000752514	5.10454	3.9749	chrX:123512026-123511967	NM_001163278	Homo sapiens odz, odd Oz/ten-m homolog 1 (Drosophila) (ODZ1), transcript variant 1, mRNA [NM_001163278]
A_24_P293530	CYP4X1	2.18564	down	0.00822288	0.00328493	7.5148	6.38674	chr1:47516002-47516061	NM_178033	Homo sapiens cytochrome P450, family 4, subfamily X, polypeptide 1 (CYP4X1), mRNA [NM_178033]
A_23_P100660	SERPINF1	2.17888	down	7.3974e-05	6.96177e-06	10.1595	9.03593	chr17:1680668-1680727	NM_002615	Homo sapiens serpin peptidase inhibitor, clade F (alpha-2 antiplasmin, pigment epithelium derived factor), member 1 (SERPINF1), mRNA [NM_002615]
A_23_P46131	GRRP1	2.17639	down	0.00403603	0.00143893	4.74165	3.61972	chr1:26488994-26489053	NM_024869	Homo sapiens glycine/arginine rich protein 1 (GRRP1), mRNA [NM_024869]
A_23_P208900	SEMA6B	2.1757	down	0.000338797	6.83907e-05	9.24192	8.12044	chr19:4542955-4542896	NM_032108	Homo sapiens sema domain, transmembrane domain (TM), and cytoplasmic domain, (semaphorin) 6B (SEMA6B), mRNA [NM_032108]
A_19_P00803151		2.17511	down	0.000785799	0.000207822	5.88798	4.76689	chr9:132104141-132104200		lincRNA:chr9:132092579-132108579 forward strand
A_23_P354908	NMNAT2	2.16812	down	0.000211081	3.50054e-05	8.42542	7.30898	chr1:183217840-183217781	NM_015039	Homo sapiens nicotinamide nucleotide adenylyltransferase 2 (NMNAT2), transcript variant 1, mRNA [NM_015039]
A_23_P214222	MARCKS	2.16668	down	7.33552e-05	6.51908e-06	12.3219	11.2064	chr6:114182911-114182970	NM_002356	Homo sapiens myristoylated alanine-rich protein kinase C substrate (MARCKS), mRNA [NM_002356]
A_33_P3363799	NCAM1	2.16273	down	0.000491859	0.000112457	6.74693	5.63408	chr11:113149074-113149133	NM_001242607	Homo sapiens neural cell adhesion molecule 1 (NCAM1), transcript variant 5, mRNA [NM_001242607]
A_33_P3414930		2.16123	down	0.000222664	3.83093e-05	6.37497	5.26312	chr22:39487686-39487745		BX115642 NCI_CGAP_Lu5 Homo sapiens cDNA clone IMAGp998F133579, mRNA sequence [BX115642]
A_23_P314101	SUSD2	2.15893	down	0.000649917	0.000160259	10.4873	9.37694	chr22:24584978-24585037	NM_019601	Homo sapiens sushi domain containing 2 (SUSD2), mRNA [NM_019601]
A_23_P213562	F2R	2.15804	down	0.000168448	2.59473e-05	9.89363	8.78391	chr5:76030669-76030728	NM_001992	Homo sapiens coagulation factor II (thrombin) receptor (F2R), mRNA [NM_001992]
A_33_P3405728	PKP2	2.15782	down	0.000323773	6.39502e-05	9.00106	7.89149	chr12:32943800-32943741	NM_004572	Homo sapiens plakophilin 2 (PKP2), transcript variant 2b, mRNA [NM_004572]
A_33_P3408757		2.15781	down	0.000131441	1.73453e-05	8.29089	7.18132	chr1:41849198-41849257		forkhead box O6 [Source:HGNC Symbol;Acc:24814] [ENST00000372591]
A_24_P192301	SEMA3A	2.15458	down	0.000281665	5.26929e-05	7.78022	6.67281	chr7:83588248-83588189	NM_006080	Homo sapiens sema domain, immunoglobulin domain (Ig), short basic domain, secreted, (semaphorin) 3A (SEMA3A), mRNA [NM_006080]
A_33_P3391796	NOG	2.15362	down	0.000321566	6.32018e-05	7.53893	6.43217	chr17:54672456-54672515	NM_005450	Homo sapiens noggin (NOG), mRNA [NM_005450]
A_19_P00330538		2.15254	down	0.00094368	0.000259073	4.14074	3.0347	chr8:37337273-37337332		lincRNA:chr8:37258592-37350868 forward strand
A_23_P62752	NPPB	2.15036	down	0.00157166	0.000480025	4.16638	3.06181	chr1:11917688-11917629	NM_002521	Homo sapiens natriuretic peptide B (NPPB), mRNA [NM_002521]
A_33_P3391419	SOBP	2.1491	down	0.00143329	0.000432658	4.32321	3.21948	chr6:107982440-107982499	NM_018013	Homo sapiens sine oculis binding protein homolog (Drosophila) (SOBP), mRNA [NM_018013]
A_24_P12626	CAV1	2.14804	down	7.49405e-05	7.12168e-06	13.2718	12.1687	chr7:116199001-116199060	NM_001753	Homo sapiens caveolin 1, caveolae protein, 22kDa (CAV1), transcript variant 1, mRNA [NM_001753]
A_24_P941831	TMEM237	2.14727	down	0.000127542	1.62579e-05	6.99197	5.88946	chr2:202485131-202485072	NM_001044385	Homo sapiens transmembrane protein 237 (TMEM237), transcript variant 1, mRNA [NM_001044385]
A_33_P3368985	ANKRD30A	2.14535	down	0.000678743	0.000167789	7.85969	6.75847	chr10:37482121-37482180	NM_052997	Homo sapiens ankyrin repeat domain 30A (ANKRD30A), mRNA [NM_052997]
A_23_P145935	EPHB6	2.14446	down	0.0079187	0.00315273	4.55236	3.45174	chr7:142568377-142568436	NM_004445	Homo sapiens EPH receptor B6 (EPHB6), mRNA [NM_004445]
A_33_P3420224	ENTPD8	2.14332	down	0.000209704	3.46467e-05	5.57005	4.4702	chr9:140328875-140328816	NM_001033113	Homo sapiens ectonucleoside triphosphate diphosphohydrolase 8 (ENTPD8), transcript variant 1, mRNA [NM_001033113]
A_24_P174793	PCSK1	2.1406	down	6.40633e-05	4.25763e-06	9.2156	8.11758	chr5:95726190-95726131	NM_000439	Homo sapiens proprotein convertase subtilisin/kexin type 1 (PCSK1), transcript variant 1, mRNA [NM_000439]
A_33_P3384287	PALM	2.1391	down	7.64446e-05	7.45453e-06	10.1816	9.08458	chr19:748269-748328	NM_002579	Homo sapiens paralemmin (PALM), transcript variant 1, mRNA [NM_002579]
A_23_P390958	PCDHB18	2.13431	down	0.0471712	0.0247576	5.17648	4.08271	chr5:140616753-140616812	NR_001281	Homo sapiens protocadherin beta 18 pseudogene (PCDHB18), non-coding RNA [NR_001281]
A_23_P385771	PAOX	2.13334	down	0.00196181	0.000622662	5.5238	4.43069	chr10:135205077-135205136	NM_152911	Homo sapiens polyamine oxidase (exo-N4-amino) (PAOX), transcript variant 1, mRNA [NM_152911]
A_33_P3422822	GJC2	2.13183	down	0.000564436	0.000134623	9.93985	8.84775	chr1:228347464-228347523	NM_020435	Homo sapiens gap junction protein, gamma 2, 47kDa (GJC2), mRNA [NM_020435]
A_23_P159952	BEX1	2.12926	down	0.0116628	0.00494041	7.14517	6.05481	chrX:102317677-102317618	NM_018476	Homo sapiens brain expressed, X-linked 1 (BEX1), mRNA [NM_018476]
A_23_P89762	PHLPP1	2.12425	down	7.35177e-05	6.79961e-06	6.47363	5.38668	chr18:60647180-60647239	NM_194449	Homo sapiens PH domain and leucine rich repeat protein phosphatase 1 (PHLPP1), mRNA [NM_194449]
A_24_P510377		2.12119	down	0.0290067	0.0140169	4.48693	3.40206	chr1:44569746-44569805		Homo sapiens cDNA clone IMAGE:5268928. [BC031250]
A_23_P97394	BCAR3	2.11941	down	0.0221689	0.0101894	12.3929	11.3092	chr1:94027798-94027739	NM_003567	Homo sapiens breast cancer anti-estrogen resistance 3 (BCAR3), mRNA [NM_003567]
A_32_P104478	FGD6	2.11146	down	0.00120149	0.00035	6.46468	5.38643	chr12:95470741-95470682	NM_018351	Homo sapiens FYVE, RhoGEF and PH domain containing 6 (FGD6), mRNA [NM_018351]
A_23_P74391	OPN3	2.1105	down	0.000370024	7.65328e-05	6.08952	5.01193	chr1:241757732-241757673	NM_014322	Homo sapiens opsin 3 (OPN3), mRNA [NM_014322]
A_23_P18649	FAT4	2.10688	down	0.000406477	8.73548e-05	4.73807	3.66296	chr4:126413229-126413288	NM_024582	Homo sapiens FAT tumor suppressor homolog 4 (Drosophila) (FAT4), mRNA [NM_024582]
A_23_P57155	CHGB	2.10552	down	0.00164573	0.000504962	6.03999	4.96581	chr20:5904307-5904366	NM_001819	Homo sapiens chromogranin B (secretogranin 1) (CHGB), mRNA [NM_001819]
A_24_P219474	MGAT5B	2.10093	down	0.000164751	2.4771e-05	10.1036	9.03262	chr17:74946345-74946404	NM_144677	Homo sapiens mannosyl (alpha-1,6-)-glycoprotein beta-1,6-N-acetyl-glucosaminyltransferase, isozyme B (MGAT5B), transcript variant 1, mRNA [NM_144677]
A_23_P161424	PLXDC2	2.09958	down	0.00118748	0.000345182	7.16425	6.09415	chr10:20568719-20568778	NM_032812	Homo sapiens plexin domain containing 2 (PLXDC2), mRNA [NM_032812]
A_33_P3398917	C15orf59	2.09727	down	0.000273243	5.05753e-05	8.04505	6.97654	chr15:74032245-74032186	NM_001039614	Homo sapiens chromosome 15 open reading frame 59 (C15orf59), mRNA [NM_001039614]
A_19_P00322184		2.09714	down	0.000813495	0.000216258	5.91074	4.84231	chr9:132104136-132104195		lincRNA:chr9:132101071-132104195 forward strand
A_23_P102364	NGEF	2.09691	down	3.8622e-05	1.02754e-06	8.61939	7.55113	chr2:233743527-233743468	NM_019850	Homo sapiens neuronal guanine nucleotide exchange factor (NGEF), transcript variant 1, mRNA [NM_019850]
A_33_P3262167		2.0898	down	0.00230637	0.000747779	3.8367	2.77334	chr17:077043824-077043765
A_23_P23839	LGR6	2.08816	down	0.000899865	0.000244808	7.38894	6.32671	chr1:202288529-202288588	NM_001017403	Homo sapiens leucine-rich repeat containing G protein-coupled receptor 6 (LGR6), transcript variant 1, mRNA [NM_001017403]
A_23_P110837	IRX4	2.08779	down	0.0188866	0.00852828	4.10771	3.04574	chr5:1877555-1877533	NM_016358	Homo sapiens iroquois homeobox 4 (IRX4), mRNA [NM_016358]
A_33_P3288614		2.08569	down	7.11006e-05	6.05017e-06	6.79266	5.73213	chr18:056337300-056337241
A_23_P11800	CAMK2N1	2.08365	down	0.000138764	1.91339e-05	12.0073	10.9481	chr1:20809460-20809401	NM_018584	Homo sapiens calcium/calmodulin-dependent protein kinase II inhibitor 1 (CAMK2N1), mRNA [NM_018584]
A_23_P400449	VAT1L	2.08353	down	0.000232253	4.05361e-05	7.09991	6.04087	chr16:78013635-78013694	NM_020927	Homo sapiens vesicle amine transport protein 1 homolog (T. californica)-like (VAT1L), mRNA [NM_020927]
A_24_P106624	MEOX2	2.08312	down	9.75263e-05	1.1267e-05	10.529	9.47029	chr7:15651278-15651219	NM_005924	Homo sapiens mesenchyme homeobox 2 (MEOX2), mRNA [NM_005924]
A_32_P192692	KCNMA1	2.08207	down	0.000206553	3.38459e-05	6.06002	5.00201	chr10:78629523-78629464	NM_001014797	Homo sapiens potassium large conductance calcium-activated channel, subfamily M, alpha member 1 (KCNMA1), transcript variant 1, mRNA [NM_001014797]
A_33_P3379091	SYNGR1	2.0787	down	5.76478e-05	3.37558e-06	7.49531	6.43963	chr22:39774334-39774393	NM_145731	Homo sapiens synaptogyrin 1 (SYNGR1), transcript variant 1b, mRNA [NM_145731]
A_19_P00317547	XLOC_005849	2.07776	down	0.0043953	0.00157521	5.78074	4.72571	chr6:138144988-138144929		BROAD lincRNAs version v2 (http://www.broadinstitute.org/genome_bio/human_lincrnas/)
A_33_P3323928	NCRNA00263	2.07643	down	0.000745459	0.000192616	9.15305	8.09894	chr10:102133690-102133749	NR_026762	Homo sapiens non-protein coding RNA 263 (NCRNA00263), non-coding RNA [NR_026762]
A_23_P141429	ABI3	2.07568	down	0.00500816	0.00185395	5.24832	4.19474	chr17:47300191-47300250	NM_016428	Homo sapiens ABI family, member 3 (ABI3), transcript variant 1, mRNA [NM_016428]
A_24_P89080	DCK	2.07224	down	0.00298802	0.00100776	6.75942	5.70823	chr4:71895933-71895992	NM_000788	Homo sapiens deoxycytidine kinase (DCK), mRNA [NM_000788]
A_33_P3229370	ID4	2.07158	down	0.000634312	0.000154441	6.76164	5.71091	chr6:19840841-19840900	NM_001546	Homo sapiens inhibitor of DNA binding 4, dominant negative helix-loop-helix protein (ID4), mRNA [NM_001546]
A_23_P44466	CCDC102B	2.07136	down	0.000178093	2.78754e-05	9.95172	8.90115	chr18:66722073-66722132	NM_024781	Homo sapiens coiled-coil domain containing 102B (CCDC102B), transcript variant 2, mRNA [NM_024781]
A_23_P33093	ST6GALNAC5	2.06727	down	0.0162209	0.00722385	4.29967	3.25195	chr1:77529022-77529081	NM_030965	Homo sapiens ST6 (alpha-N-acetyl-neuraminyl-2,3-beta-galactosyl-1,3)-N-acetylgalactosaminide alpha-2,6-sialyltransferase 5 (ST6GALNAC5), mRNA [NM_030965]
A_33_P3390823		2.06667	down	0.00548471	0.00207806	8.89469	7.84738	chr7:000208930-000208989
A_33_P3221980		2.06547	down	0.0348044	0.0173157	4.67954	3.63307	chr7:136623056-136622997
A_24_P197537	PDE8B	2.06452	down	0.000379338	7.94017e-05	6.0551	5.0093	chr5:76722793-76722852	NM_003719	Homo sapiens phosphodiesterase 8B (PDE8B), transcript variant 1, mRNA [NM_003719]
A_33_P3273309	ZNF765	2.06352	down	0.00877836	0.00358223	5.0946	4.0495	chr19:53911268-53911327	NM_001040185	Homo sapiens zinc finger protein 765 (ZNF765), mRNA [NM_001040185]
A_33_P3344633		2.06314	down	0.0433872	0.022556	8.34904	7.3042	chrX:28520123-28520064		Homo sapiens mRNA; cDNA DKFZp686I04191 (from clone DKFZp686I04191). [BX648590]
A_23_P363769	KRT86	2.06036	down	0.000166601	2.55356e-05	9.51384	8.47094	chr12:52702840-52702897	NM_002284	Homo sapiens keratin 86 (KRT86), mRNA [NM_002284]
A_23_P315571	RFTN1	2.05838	down	9.58939e-05	1.05396e-05	9.07102	8.02951	chr3:16357514-16357455	NM_015150	Homo sapiens raftlin, lipid raft linker 1 (RFTN1), mRNA [NM_015150]
A_24_P160969	TP53I11	2.05756	down	0.00854978	0.00346771	5.69106	4.65012	chr11:44959766-44959114	NM_001076787	Homo sapiens tumor protein p53 inducible protein 11 (TP53I11), mRNA [NM_001076787]
A_24_P116909	MALT1	2.05657	down	0.000562845	0.000133894	6.03531	4.99507	chr18:56416474-56416533	NM_006785	Homo sapiens mucosa associated lymphoid tissue lymphoma translocation gene 1 (MALT1), transcript variant 1, mRNA [NM_006785]
A_33_P3415625	LRRIQ1	2.05498	down	0.0233559	0.0108075	4.78522	3.74609	chr12:85518235-85518294	NM_001079910	Homo sapiens leucine-rich repeats and IQ motif containing 1 (LRRIQ1), mRNA [NM_001079910]
A_32_P163858	SCD	2.0545	down	0.000413235	8.96603e-05	10.7645	9.7257	chr10:102123917-102123976	NM_005063	Homo sapiens stearoyl-CoA desaturase (delta-9-desaturase) (SCD), mRNA [NM_005063]
A_23_P214897	AKAP12	2.04577	down	0.00595912	0.00228908	11.1834	10.1508	chr6:151670006-151670065	NM_144497	Homo sapiens A kinase (PRKA) anchor protein 12 (AKAP12), transcript variant 2, mRNA [NM_144497]
A_23_P419714	BTBD11	2.04572	down	0.000236459	4.15638e-05	8.98718	7.95457	chr12:108052879-108052938	NM_001018072	Homo sapiens BTB (POZ) domain containing 11 (BTBD11), transcript variant a, mRNA [NM_001018072]
A_23_P302005	STON1	2.04435	down	0.00149852	0.000454211	6.9364	5.90475	chr2:48825258-48825317	NM_006873	Homo sapiens stonin 1 (STON1), transcript variant 2, mRNA [NM_006873]
A_23_P325562	SLC1A7	2.04239	down	0.00304533	0.00103466	4.95841	3.92815	chr1:53552968-53552909	NM_006671	Homo sapiens solute carrier family 1 (glutamate transporter), member 7 (SLC1A7), mRNA [NM_006671]
A_23_P122068	C1QTNF3	2.04173	down	0.00210999	0.000673623	4.14678	3.11699	chr5:34020663-34020604	NM_181435	Homo sapiens C1q and tumor necrosis factor related protein 3 (C1QTNF3), transcript variant 2, mRNA [NM_181435]
A_23_P1962	RARRES3	2.0411	down	0.000142427	1.99928e-05	8.73448	7.70513	chr11:63313827-63313886	NM_004585	Homo sapiens retinoic acid receptor responder (tazarotene induced) 3 (RARRES3), mRNA [NM_004585]
A_33_P3212615	TFPI	2.04106	down	0.000686738	0.000170618	6.61477	5.58545	chr2:188329067-188329008	NM_006287	Homo sapiens tissue factor pathway inhibitor (lipoprotein-associated coagulation inhibitor) (TFPI), transcript variant 1, mRNA [NM_006287]
A_32_P4018	ROR1	2.04041	down	0.00121163	0.00035463	7.81284	6.78398	chr1:64646792-64646851		receptor tyrosine kinase-like orphan receptor 1 [Source:HGNC Symbol;Acc:10256] [ENST00000371079]
A_23_P167096	VEGFC	2.03653	down	0.000131441	1.75065e-05	11.8431	10.817	chr4:177604882-177604823	NM_005429	Homo sapiens vascular endothelial growth factor C (VEGFC), mRNA [NM_005429]
A_32_P72181	LOC647946	2.03613	down	0.00827357	0.00331457	5.57611	4.55028	chr18:36787669-36787610	NR_024391	Homo sapiens hypothetical LOC647946 (LOC647946), non-coding RNA [NR_024391]
A_24_P325520	SORT1	2.03513	down	0.000163161	2.4288e-05	9.70272	8.6776	chr1:109852492-109852433	NM_002959	Homo sapiens sortilin 1 (SORT1), transcript variant 1, mRNA [NM_002959]
A_23_P500000	SCEL	2.03135	down	0.00830013	0.00333036	4.74066	3.71822	chr13:78218564-78218623	NM_144777	Homo sapiens sciellin (SCEL), transcript variant 1, mRNA [NM_144777]
A_23_P100642	PNMT	2.03115	down	0.00238682	0.000781277	5.30576	4.28346	chr17:37826574-37826633	NM_002686	Homo sapiens phenylethanolamine N-methyltransferase (PNMT), mRNA [NM_002686]
A_23_P57417	MMP11	2.02934	down	0.00212203	0.000678785	5.05255	4.03154	chr22:24126273-24126332	NM_005940	Homo sapiens matrix metallopeptidase 11 (stromelysin 3) (MMP11), mRNA [NM_005940]
A_33_P3342126	PRDM8	2.02926	down	5.58512e-05	3.05274e-06	6.08334	5.06239	chr4:81125349-81125408	NM_020226	Homo sapiens PR domain containing 8 (PRDM8), transcript variant 1, mRNA [NM_020226]
A_23_P145529	PKIB	2.02815	down	0.00304392	0.0010304	6.53633	5.51617	chr6:123046337-123046396	NM_181795	Homo sapiens protein kinase (cAMP-dependent, catalytic) inhibitor beta (PKIB), transcript variant 1, mRNA [NM_181795]
A_23_P51126	IL1RL1	2.02806	down	0.000506668	0.000117698	7.90896	6.88886	chr2:102959759-102959818	NM_016232	Homo sapiens interleukin 1 receptor-like 1 (IL1RL1), transcript variant 1, mRNA [NM_016232]
A_24_P942321	FRMD4A	2.02768	down	0.0191325	0.00866311	7.94417	6.92434	chr10:13686415-13686356	NM_018027	Homo sapiens FERM domain containing 4A (FRMD4A), mRNA [NM_018027]
A_33_P3383184	SP9	2.02752	down	0.0402833	0.0206421	4.27493	3.25521	chr2:175202901-175202960		Sp9 transcription factor homolog (mouse) [Source:HGNC Symbol;Acc:30690] [ENST00000394967]
A_33_P3281867		2.02566	down	0.0151205	0.00665865	5.18487	4.16648	chr11:063400095-063400154
A_33_P3360341	GATA3	2.02565	down	0.000206553	3.39978e-05	6.6994	5.68102	chr10:8117072-8117131	NM_001002295	Homo sapiens GATA binding protein 3 (GATA3), transcript variant 1, mRNA [NM_001002295]
A_24_P191971	SAP30L	2.02503	down	0.000221421	3.76828e-05	8.48572	7.46778	chr5:153840148-153840207	NM_024632	Homo sapiens SAP30-like (SAP30L), transcript variant 1, mRNA [NM_024632]
A_33_P3255914	MYLIP	2.02441	down	0.000174465	2.71993e-05	9.35862	8.34112	chr6:16148409-16148468	NM_013262	Homo sapiens myosin regulatory light chain interacting protein (MYLIP), mRNA [NM_013262]
A_32_P80597	ELOVL6	2.0237	down	0.00120723	0.00035242	6.01227	4.99527	chr4:110967485-110967426		ELOVL family member 6, elongation of long chain fatty acids (FEN1/Elo2, SUR4/Elo3-like, yeast) [Source:HGNC Symbol;Acc:15829] [ENST00000394607]
A_23_P48414	CCNA1	2.02236	down	0.00541074	0.00203995	5.25949	4.24345	chr13:37014154-37014213	NM_003914	Homo sapiens cyclin A1 (CCNA1), transcript variant 1, mRNA [NM_003914]
A_33_P3328772	PLEKHA5	2.02206	down	0.00105419	0.000297268	5.15357	4.13775	chr12:19354851-19354910	NM_001190860	Homo sapiens pleckstrin homology domain containing, family A member 5 (PLEKHA5), transcript variant 4, mRNA [NM_001190860]
A_23_P348063	SYNGR1	2.02184	down	0.000295279	5.68549e-05	7.21004	6.19437	chr22:39780995-39781054	NM_004711	Homo sapiens synaptogyrin 1 (SYNGR1), transcript variant 1a, mRNA [NM_004711]
A_23_P394395	JPH2	2.0204	down	0.00855227	0.00347403	4.32516	3.31052	chr20:42740604-42740545	NM_020433	Homo sapiens junctophilin 2 (JPH2), transcript variant 1, mRNA [NM_020433]
A_23_P352932	SORCS1	2.0185	down	0.000748332	0.000195217	6.70194	5.68865	chr10:108334025-108333966	NM_052918	Homo sapiens sortilin-related VPS10 domain containing receptor 1 (SORCS1), transcript variant 1, mRNA [NM_052918]
A_23_P134454	CAV1	2.01836	down	0.00128391	0.000382866	12.681	11.6678	chr7:116200742-116200801	NM_001753	Homo sapiens caveolin 1, caveolae protein, 22kDa (CAV1), transcript variant 1, mRNA [NM_001753]
A_23_P78543	AP1M2	2.01615	down	0.000289853	5.56302e-05	7.92307	6.91147	chr19:10685629-10685159	NM_005498	Homo sapiens adaptor-related protein complex 1, mu 2 subunit (AP1M2), mRNA [NM_005498]
A_23_P43197	CALB1	2.01228	down	0.000823477	0.000220446	6.99043	5.9816	chr8:91071759-91071700	NM_004929	Homo sapiens calbindin 1, 28kDa (CALB1), mRNA [NM_004929]
A_33_P3367251	CNTLN	2.01168	down	0.0496736	0.0263486	4.57601	3.56761	chr9:17301768-17301827	NM_001114395	Homo sapiens centlein, centrosomal protein (CNTLN), transcript variant 2, mRNA [NM_001114395]
A_33_P3307495	STRA6	2.01162	down	7.33552e-05	6.56646e-06	11.8377	10.8294	chr15:74471871-74471812	NM_001199042	Homo sapiens stimulated by retinoic acid gene 6 homolog (mouse) (STRA6), transcript variant 8, mRNA [NM_001199042]
A_23_P144476	SPRY1	2.01123	down	0.000276543	5.1358e-05	8.14602	7.13794	chr4:124324494-124324553	NM_199327	Homo sapiens sprouty homolog 1, antagonist of FGF signaling (Drosophila) (SPRY1), transcript variant 2, mRNA [NM_199327]
A_23_P318904	SERTAD4	2.01075	down	6.46796e-05	4.64937e-06	10.9034	9.89567	chr1:210416034-210416093	NM_019605	Homo sapiens SERTA domain containing 4 (SERTAD4), mRNA [NM_019605]
A_33_P3381899	SYNGR3	2.00632	down	0.000504802	0.000116644	6.08739	5.08284	chr16:2043497-2043556	NM_004209	Homo sapiens synaptogyrin 3 (SYNGR3), mRNA [NM_004209]
A_23_P53390	PTPRB	2.00574	down	0.00203825	0.000649454	5.48756	4.48342	chr12:70925829-70918327	NM_002837	Homo sapiens protein tyrosine phosphatase, receptor type, B (PTPRB), transcript variant 2, mRNA [NM_002837]
A_33_P3291097	BCAM	2.00512	down	0.00582852	0.00222642	4.1339	3.13021	chr19:45322339-45322398	NM_001013257	Homo sapiens basal cell adhesion molecule (Lutheran blood group) (BCAM), transcript variant 2, mRNA [NM_001013257]
A_33_P3219434	MOSC2	2.00248	down	0.00939383	0.00385672	4.89883	3.89704	chr1:220936332-220936391	NM_017898	Homo sapiens MOCO sulphurase C-terminal domain containing 2 (MOSC2), mRNA [NM_017898]
A_33_P3342081	PRDM1	2.00145	down	0.000180367	2.83433e-05	6.37995	5.3789	chr6:106557662-106557721	NM_001198	Homo sapiens PR domain containing 1, with ZNF domain (PRDM1), transcript variant 1, mRNA [NM_001198]
A_32_P78681	GLP2R	2.00103	down	0.000597514	0.000144368	6.09026	5.08952	chr17:9795340-9795399		glucagon-like peptide 2 receptor [Source:HGNC Symbol;Acc:4325] [ENST00000262441]
A_23_P16523	GDF15	11.8133	up	1.37191e-05	4.42537e-08	11.597	15.1593	chr19:18499890-18499949	NM_004864	Homo sapiens growth differentiation factor 15 (GDF15), mRNA [NM_004864]
A_33_P3376965	CHAC1	9.43136	up	9.65229e-05	1.09351e-05	5.39626	8.63373	chr15:41247814-41247873	NM_024111	Homo sapiens ChaC, cation transport regulator homolog 1 (E. coli) (CHAC1), transcript variant 1, mRNA [NM_024111]
A_33_P3370041		8.76934	up	3.99957e-05	1.29179e-06	5.61984	8.7523	chr12:009552616-009552557		Q6IE36_HUMAN (Q6IE36) Ovostatin-2 (Fragment), partial (9%) [THC2548537]
A_33_P3316273	CCL3	8.39146	up	0.0014813	0.000448071	4.10624	7.17517	chr17:34415664-34415605	NM_002983	Homo sapiens chemokine (C-C motif) ligand 3 (CCL3), mRNA [NM_002983]
A_33_P3290780	IL24	7.77627	up	2.51446e-05	1.52461e-07	7.90577	10.8648	chr1:207075344-207075403	NM_001185156	Homo sapiens interleukin 24 (IL24), transcript variant 3, mRNA [NM_001185156]
A_23_P209625	CYP1B1	7.77456	up	1.49106e-05	7.0622e-08	5.83762	8.79638	chr2:38295503-38295444	NM_000104	Homo sapiens cytochrome P450, family 1, subfamily B, polypeptide 1 (CYP1B1), mRNA [NM_000104]
A_33_P3376971	CHAC1	7.69873	up	1.37191e-05	3.40951e-08	9.2822	12.2268	chr15:41248631-41248690	NM_024111	Homo sapiens ChaC, cation transport regulator homolog 1 (E. coli) (CHAC1), transcript variant 1, mRNA [NM_024111]
A_33_P3290343	CYP1B1	7.64466	up	0.000135274	1.8373e-05	3.90611	6.84057	chr2:38297765-38297706	NM_000104	Homo sapiens cytochrome P450, family 1, subfamily B, polypeptide 1 (CYP1B1), mRNA [NM_000104]
A_33_P3232692	IL24	7.51184	up	1.37191e-05	1.03926e-08	10.3508	13.26	chr1:207076757-207076816	NM_001185156	Homo sapiens interleukin 24 (IL24), transcript variant 3, mRNA [NM_001185156]
A_33_P3295358	ANGPTL4	7.03285	up	1.37191e-05	2.34413e-08	9.35951	12.1736	chr19:8439197-8439256	NM_139314	Homo sapiens angiopoietin-like 4 (ANGPTL4), transcript variant 1, mRNA [NM_139314]
A_19_P00805860		6.46961	up	0.000130492	1.70791e-05	1.24799	3.94166	chr1:9229721-9229662		lincRNA:chr1:9229531-9229931 reverse strand
A_33_P3356587	LOC100134040	6.3686	up	0.0267237	0.0127311	4.92357	7.59455	chr7:149736667-149736726		Homo sapiens mRNA; cDNA DKFZp434G1726 (from clone DKFZp434G1726). [AL162052]
A_33_P3416804		6.0338	up	0.00024414	4.30657e-05	3.52493	6.118	chr12:31264853-31264794	XR_111273	PREDICTED: Homo sapiens hypothetical LOC100509445 (LOC100509445), partial miscRNA [XR_111273]
A_33_P3260426	SPRR2A	5.99853	up	0.000785153	0.000206773	3.19922	5.78383	chr1:153028985-153028926	NM_005988	Homo sapiens small proline-rich protein 2A (SPRR2A), mRNA [NM_005988]
A_32_P189781	C14orf34	5.99202	up	0.000351129	7.13162e-05	3.52417	6.10721	chr14:56247937-56247878	NR_026796	Homo sapiens chromosome 14 open reading frame 34 (C14orf34), transcript variant 1, non-coding RNA [NR_026796]
A_23_P11644	SPRR2D	5.94622	up	2.51446e-05	1.63433e-07	6.03773	8.6097	chr1:153012412-153012353	NM_006945	Homo sapiens small proline-rich protein 2D (SPRR2D), mRNA [NM_006945]
A_33_P3399943	RPS6KA2	5.9226	up	0.0386971	0.0195649	3.21903	5.78526	chr6:166912124-166912065	NM_021135	Homo sapiens ribosomal protein S6 kinase, 90kDa, polypeptide 2 (RPS6KA2), transcript variant 1, mRNA [NM_021135]
A_24_P68908	LOC344887	5.49688	up	9.58532e-05	1.04188e-05	4.3648	6.82341	chr3:185698542-185698601	NR_033752	Homo sapiens NmrA-like family domain containing 1 pseudogene (LOC344887), non-coding RNA [NR_033752]
A_19_P00321009		5.42474	up	0.00517232	0.00193079	2.44484	4.88439	chr1:159946459-159946518		lincRNA:chr1:159931073-159946740 forward strand
A_24_P810290	PPAPDC1A	5.42063	up	2.51446e-05	1.88965e-07	6.98417	9.42263	chr10:122349102-122349161	NM_001030059	Homo sapiens phosphatidic acid phosphatase type 2 domain containing 1A (PPAPDC1A), mRNA [NM_001030059]
A_33_P3381265	CYB5R2	5.41284	up	3.99957e-05	1.28996e-06	6.1889	8.62528	chr11:7687770-7687711	NM_016229	Homo sapiens cytochrome b5 reductase 2 (CYB5R2), mRNA [NM_016229]
A_23_P25069		5.38827	up	4.34616e-05	1.73634e-06	11.5009	13.9307	chr12:31267800-31267369	XM_003119523
A_33_P3260430	SPRR2A	5.31428	up	4.68722e-05	1.95058e-06	6.18813	8.59801	chr1:153028658-153028599	NM_005988	Homo sapiens small proline-rich protein 2A (SPRR2A), mRNA [NM_005988]
A_33_P3325704	SPRR2E	5.29382	up	7.35177e-05	6.79156e-06	6.4416	8.84591	chr1:153065731-153065672	NM_001024209	Homo sapiens small proline-rich protein 2E (SPRR2E), mRNA [NM_001024209]
A_23_P139600	RASAL1	5.27773	up	0.0002149	3.57721e-05	4.5215	6.92142	chr12:113537635-113537576	NM_004658	Homo sapiens RAS protein activator like 1 (GAP1 like) (RASAL1), transcript variant 2, mRNA [NM_004658]
A_23_P72096	IL1A	5.2696	up	1.37191e-05	5.11271e-08	5.14273	7.54042	chr2:113532421-113532362	NM_000575	Homo sapiens interleukin 1, alpha (IL1A), mRNA [NM_000575]
A_23_P144126	FETUB	5.18878	up	0.000337457	6.79106e-05	1.51028	3.88567	chr3:186370518-186370577	NM_014375	Homo sapiens fetuin B (FETUB), mRNA [NM_014375]
A_32_P157391	FOLH1B	5.09715	up	0.0182026	0.00818554	2.7806	5.13029	chr11:89424657-89429820	NM_153696	Homo sapiens folate hydrolase 1B (FOLH1B), mRNA [NM_153696]
A_23_P328740	NEURL3	4.97728	up	0.00317554	0.00109073	1.59423	3.90959	chr2:97163478-97163419	NR_026875	Homo sapiens neuralized homolog 3 (Drosophila) pseudogene (NEURL3), non-coding RNA [NR_026875]
A_23_P2181	CYB5R2	4.9203	up	3.38011e-05	3.72611e-07	9.40238	11.7011	chr11:7686411-7686352	NM_016229	Homo sapiens cytochrome b5 reductase 2 (CYB5R2), mRNA [NM_016229]
A_33_P3212716		4.91798	up	6.46796e-05	4.58148e-06	8.59182	10.8899	chr7:153756589-153756530		Homo sapiens cDNA FLJ46080 fis, clone TESTI2004971. [AK127966]
A_33_P3413905	ADM2	4.86765	up	1.37191e-05	2.58047e-08	6.02603	8.30925	chr22:50924807-50924866	NM_024866	Homo sapiens adrenomedullin 2 (ADM2), mRNA [NM_024866]
A_33_P3216945		4.81592	up	6.44104e-05	4.38635e-06	8.90321	11.171	chr7:153756582-153756523		Homo sapiens cDNA FLJ46080 fis, clone TESTI2004971. [AK127966]
A_23_P303671	ECM2	4.76454	up	6.7577e-05	5.24667e-06	5.59337	7.84571	chr9:95258273-95258214	NM_001393	Homo sapiens extracellular matrix protein 2, female organ and adipocyte specific (ECM2), transcript variant 1, mRNA [NM_001393]
A_24_P71973	KDR	4.62906	up	0.00831997	0.00334349	2.5123	4.72302	chr4:55945456-55945397	NM_002253	Homo sapiens kinase insert domain receptor (a type III receptor tyrosine kinase) (KDR), mRNA [NM_002253]
A_23_P21134	DDIT3	4.57033	up	3.99957e-05	1.22115e-06	8.03288	10.2252	chr12:57911526-57911200	NM_004083	Homo sapiens DNA-damage-inducible transcript 3 (DDIT3), transcript variant 5, mRNA [NM_004083]
A_33_P3213832		4.55841	up	0.0347526	0.0172468	2.52589	4.71442	chr5:122390279-122390338		DA967691 STOMA2 Homo sapiens cDNA clone STOMA2006371 5', mRNA sequence [DA967691]
A_33_P3630780	LOC286058	4.51262	up	0.0286656	0.0137869	1.98613	4.16009	chr8:22536609-22536550		Homo sapiens mRNA; cDNA DKFZp686J2011 (from clone DKFZp686J2011). [AL833160]
A_19_P00809313		4.43705	up	0.0136042	0.00589797	8.1235	10.2731	chr11:65212941-65213000		lincRNA:chr11:65190190-65214674 forward strand
A_19_P00318670		4.43392	up	0.00104143	0.00029173	3.5563	5.70488	chr9:118718770-118718829		lincRNA:chr9:118701880-118718967 forward strand
A_33_P3218316	VSTM2B	4.41789	up	0.0101587	0.00423385	2.28487	4.42823	chr19:30055146-30055205	NM_001146339	Homo sapiens V-set and transmembrane domain containing 2B (VSTM2B), mRNA [NM_001146339]
A_23_P157117	CREB5	4.40569	up	0.0334307	0.0165492	3.72932	5.86869	chr7:28859103-28859162	NM_182898	Homo sapiens cAMP responsive element binding protein 5 (CREB5), transcript variant 1, mRNA [NM_182898]
A_19_P00800033		4.39452	up	0.0102748	0.00430777	1.49003	3.62573	chr8:106208525-106208584		lincRNA:chr8:106166599-106275374 forward strand
A_23_P79518	IL1B	4.37906	up	4.75341e-05	2.36951e-06	7.86073	9.99135	chr2:113587488-113587429	NM_000576	Homo sapiens interleukin 1, beta (IL1B), mRNA [NM_000576]
A_24_P228130	CCL3L3	4.35719	up	0.000748039	0.000194676	1.62769	3.75108	chr17:34523260-34523201	NM_001001437	Homo sapiens chemokine (C-C motif) ligand 3-like 3 (CCL3L3), mRNA [NM_001001437]
A_23_P152002	BCL2A1	4.35089	up	0.00124031	0.0003667	3.23677	5.35808	chr15:80263195-80263136	NM_004049	Homo sapiens BCL2-related protein A1 (BCL2A1), transcript variant 1, mRNA [NM_004049]
A_23_P150483	SPRYD5	4.25302	up	0.00996419	0.00413421	1.70729	3.79577	chr11:55655624-55655683	NM_032681	Homo sapiens SPRY domain containing 5 (SPRYD5), mRNA [NM_032681]
A_23_P126089	SPRR2C	4.23905	up	3.73578e-05	8.10336e-07	5.81033	7.89407	chr1:153112700-153112641	NR_003062	Homo sapiens small proline-rich protein 2C (pseudogene) (SPRR2C), non-coding RNA [NR_003062]
A_23_P58266	S100P	4.1269	up	6.82101e-05	5.33818e-06	9.05945	11.1045	chr4:6698819-6698878	NM_005980	Homo sapiens S100 calcium binding protein P (S100P), mRNA [NM_005980]
A_24_P38290	TAC1	4.11976	up	4.75341e-05	2.4027e-06	4.86518	6.90774	chr7:97369454-97369513	NM_003182	Homo sapiens tachykinin, precursor 1 (TAC1), transcript variant beta, mRNA [NM_003182]
A_33_P3346526		4.11416	up	0.0483772	0.0255708	1.90411	3.94471	chr4:049564457-049564516
A_23_P167129	HHIP	4.09611	up	0.0150512	0.00660945	2.51558	4.54983	chr4:145658929-145658988	NM_022475	Homo sapiens hedgehog interacting protein (HHIP), mRNA [NM_022475]
A_23_P76249	KRT6B	4.08849	up	3.38011e-05	6.08839e-07	5.95415	7.98572	chr12:52840615-52840556	NM_005555	Homo sapiens keratin 6B (KRT6B), mRNA [NM_005555]
A_23_P61057	IL16	4.07713	up	0.0108611	0.00458057	2.07409	4.10164	chr15:81598391-81598450	NM_004513	Homo sapiens interleukin 16 (IL16), transcript variant 1, mRNA [NM_004513]
A_23_P366936	KRT6C	3.97901	up	0.0159844	0.00708871	2.41221	4.40462	chr12:52864324-52863651	NM_173086	Homo sapiens keratin 6C (KRT6C), mRNA [NM_173086]
A_33_P3413759	ACER2	3.97796	up	0.00546541	0.00206735	1.87476	3.86679	chr9:19424730-19424789	NM_001010887	Homo sapiens alkaline ceramidase 2 (ACER2), mRNA [NM_001010887]
A_19_P00805639		3.95385	up	0.0256769	0.0121093	4.83996	6.82322	chr1:9233941-9233882		lincRNA:chr1:9233849-9234611 reverse strand
A_24_P141707	INHBE	3.94867	up	0.0229198	0.010563	2.23319	4.21456	chr12:57850864-57850923	NM_031479	Homo sapiens inhibin, beta E (INHBE), mRNA [NM_031479]
A_33_P3324394	CIITA	3.94691	up	3.8622e-05	9.666e-07	3.00355	4.98428	chr16:10996598-10996657	NM_000246	Homo sapiens class II, major histocompatibility complex, transactivator (CIITA), mRNA [NM_000246]
A_33_P3396181	LOC100124692	3.93759	up	0.00643532	0.00250618	2.7483	4.72561	chr7:141899689-141899748	NR_003717	Homo sapiens maltase-glucoamylase-like pseudogene (LOC100124692), non-coding RNA [NR_003717]
A_32_P387648	FLG	3.92343	up	0.00465478	0.00170001	1.50831	3.48042	chr1:152274918-152274859	NM_002016	Homo sapiens filaggrin (FLG), mRNA [NM_002016]
A_33_P3361412	SLC22A15	3.91455	up	0.000258171	4.65048e-05	1.26033	3.22918	chr1:116569583-116569642	NM_018420	Homo sapiens solute carrier family 22, member 15 (SLC22A15), mRNA [NM_018420]
A_24_P91566	BMP7	3.90564	up	0.0232867	0.0107525	2.38153	4.34709	chr20:55803439-55803380	NM_001719	Homo sapiens bone morphogenetic protein 7 (BMP7), mRNA [NM_001719]
A_23_P350698	ANKFN1	3.8924	up	3.38011e-05	4.55623e-07	3.6366	5.59726	chr17:54558048-54558107	NM_153228	Homo sapiens ankyrin-repeat and fibronectin type III domain containing 1 (ANKFN1), mRNA [NM_153228]
A_23_P47616	FOLH1	3.82716	up	0.000135274	1.84847e-05	5.01747	6.95375	chr11:49168419-49168360	NM_004476	Homo sapiens folate hydrolase (prostate-specific membrane antigen) 1 (FOLH1), transcript variant 1, mRNA [NM_004476]
A_19_P00320471		3.81845	up	3.60921e-05	6.94941e-07	4.50184	6.43483	chr9:2535906-2535847		lincRNA:chr9:2535671-2536375 reverse strand
A_33_P3315263	KRT79	3.77718	up	0.0253228	0.0118907	2.67023	4.58755	chr12:53215380-53215321	NM_175834	Homo sapiens keratin 79 (KRT79), mRNA [NM_175834]
A_19_P00315523		3.7702	up	0.00609841	0.00235224	7.11913	9.03377	chr6:139015495-139015554		lincRNA:chr6:139015455-139017888 forward strand
A_33_P3277579	ZFYVE28	3.74637	up	0.0127205	0.00544375	2.27037	4.17586	chr4:2332050-2331991	NM_001172657	Homo sapiens zinc finger, FYVE domain containing 28 (ZFYVE28), transcript variant 4, mRNA [NM_001172657]
A_33_P3409090	CNTN1	3.74204	up	0.000739993	0.000190284	1.50731	3.41113	chr12:41352972-41353031	NM_001843	Homo sapiens contactin 1 (CNTN1), transcript variant 1, mRNA [NM_001843]
A_33_P3319150		3.74149	up	0.0267682	0.0127689	2.24277	4.14639	chrUn_gl000228:000027265-000027204
A_24_P89457	CDKN1A	3.69	up	9.65229e-05	1.09103e-05	7.78604	9.66966	chr6:36652178-36652237	NM_078467	Homo sapiens cyclin-dependent kinase inhibitor 1A (p21, Cip1) (CDKN1A), transcript variant 2, mRNA [NM_078467]
A_19_P00805072		3.67357	up	0.0313271	0.0152939	4.41196	6.28914	chr1:9234001-9233942		lincRNA:chr1:9233849-9234611 reverse strand
A_19_P00331350		3.63788	up	0.0203923	0.00929686	2.55606	4.41916	chr8:130695866-130695807		lincRNA:chr8:130695693-130741043 reverse strand
A_23_P129133	OCA2	3.61682	up	0.000230061	3.98677e-05	5.59098	7.4457	chr15:28000126-28000067	NM_000275	Homo sapiens oculocutaneous albinism II (OCA2), mRNA [NM_000275]
A_24_P393740	FYB	3.60657	up	0.000131441	1.75527e-05	3.98735	5.83797	chr5:39105563-39105504	NM_001465	Homo sapiens FYN binding protein (FYB), transcript variant 1, mRNA [NM_001465]
A_33_P3273884	HLA-DQA1	3.59363	up	7.57907e-05	7.31215e-06	8.74424	10.5897	chr6:32609287-32609758	NM_002122	Homo sapiens major histocompatibility complex, class II, DQ alpha 1 (HLA-DQA1), mRNA [NM_002122]
A_23_P311901	ATP10B	3.58056	up	0.00196054	0.000621041	1.94982	3.79	chr5:159990625-159990566	NM_025153	Homo sapiens ATPase, class V, type 10B (ATP10B), mRNA [NM_025153]
A_32_P356316	HLA-DOA	3.57457	up	3.8622e-05	1.0795e-06	8.0564	9.89417	chr6:32972029-32971970	NM_002119	Homo sapiens major histocompatibility complex, class II, DO alpha (HLA-DOA), mRNA [NM_002119]
A_24_P191312	SLC1A4	3.54767	up	8.86426e-05	9.35978e-06	6.50424	8.33111	chr2:65250035-65250094	NM_003038	Homo sapiens solute carrier family 1 (glutamate/neutral amino acid transporter), member 4 (SLC1A4), transcript variant 1, mRNA [NM_003038]
A_33_P3274811	SPRR2F	3.5311	up	6.87808e-05	5.52202e-06	6.31072	8.13083	chr1:153084715-153084656	NM_001014450	Homo sapiens small proline-rich protein 2F (SPRR2F), mRNA [NM_001014450]
A_33_P3310276	LOC652554	3.50391	up	0.0327835	0.0161677	2.45111	4.26008	chr8:22179377-22179436	XM_942053	PREDICTED: Homo sapiens piwi-like protein 2-like (LOC652554), mRNA [XM_942053]
A_33_P3319140		3.47563	up	0.00753404	0.00298554	2.09122	3.8885	chr7:153754766-153754707		Homo sapiens cDNA FLJ46080 fis, clone TESTI2004971. [AK127966]
A_23_P35082	SESN2	3.46199	up	0.000221421	3.76676e-05	7.27257	9.06417	chr1:28608194-28608253	NM_031459	Homo sapiens sestrin 2 (SESN2), mRNA [NM_031459]
A_19_P00320950		3.45961	up	0.000649917	0.000160104	2.81084	4.60145	chr6:139015589-139015530		lincRNA:chr6:139015529-139018099 reverse strand
A_33_P3692979	LOC283485	3.44336	up	0.000503961	0.00011613	2.89355	4.67736	chr13:110777522-110777581		Homo sapiens cDNA FLJ36543 fis, clone TRACH2006194. [AK093862]
A_19_P00812662		3.42127	up	0.0259588	0.01227	4.7838	6.55834	chr12:5401336-5401277		lincRNA:chr12:5377839-5428564 reverse strand
A_33_P3366241	SCARA5	3.42107	up	0.000218196	3.67275e-05	4.62617	6.40062	chr8:27762304-27762245		scavenger receptor class A, member 5 (putative) [Source:HGNC Symbol;Acc:28701] [ENST00000301906]
A_23_P57199	GGTLC1	3.41753	up	0.000206553	3.39699e-05	6.72629	8.49924	chr20:23965799-23965740	NM_178311	Homo sapiens gamma-glutamyltransferase light chain 1 (GGTLC1), transcript variant A, mRNA [NM_178311]
A_23_P64372	TCN1	3.41137	up	0.0010288	0.000287553	4.99809	6.76844	chr11:59622151-59620762	NM_001062	Homo sapiens transcobalamin I (vitamin B12 binding protein, R binder family) (TCN1), mRNA [NM_001062]
A_19_P00320469		3.40503	up	0.000785799	0.00020792	3.97113	5.7388	chr9:2535731-2535672		lincRNA:chr9:2535671-2536375 reverse strand
A_32_P209960	CIITA	3.39982	up	3.38011e-05	5.94568e-07	9.38751	11.153	chr16:11018667-11018726	NM_000246	Homo sapiens class II, major histocompatibility complex, transactivator (CIITA), mRNA [NM_000246]
A_19_P00315804		3.31205	up	3.99957e-05	1.25952e-06	4.72155	6.44928	chr9:2536421-2536362		lincRNA:chr9:2530903-2539456 reverse strand
A_19_P00317184		3.30737	up	0.00614667	0.00238231	1.92234	3.64802	chr6:30807821-30807880		lincRNA:chr6:30802581-30808183 forward strand
A_23_P49546	GRIN2C	3.29155	up	0.00259693	0.000869407	2.33918	4.05795	chr17:72838263-72838204	NM_000835	Homo sapiens glutamate receptor, ionotropic, N-methyl D-aspartate 2C (GRIN2C), mRNA [NM_000835]
A_33_P3303302		3.2915	up	0.015128	0.00667136	2.98301	4.70176	chr16:020169797-020169856
A_19_P00320634		3.28198	up	0.0290905	0.0140754	1.36205	3.07662	chrX:53152961-53153020		lincRNA:chrX:53123624-53153020 forward strand
A_33_P3293049	HLA-DQA1	3.27654	up	3.38011e-05	5.59907e-07	10.7829	12.4951	chr6:32610501-32610560	NM_002122	Homo sapiens major histocompatibility complex, class II, DQ alpha 1 (HLA-DQA1), mRNA [NM_002122]
A_32_P473302	FLJ35024	3.2602	up	0.0100464	0.00418079	3.12007	4.82503	chr9:2535721-2535662	NR_015375	Homo sapiens hypothetical LOC401491 (FLJ35024), non-coding RNA [NR_015375]
A_33_P3382766	FAM27A	3.23311	up	0.00323197	0.00111613	2.36771	4.06064	chr9:67793323-67793382		Homo sapiens cDNA FLJ36039 fis, clone TESTI2017311. [AK093358]
A_23_P161983	MRGPRX4	3.231	up	0.00778432	0.00308955	4.41903	6.11101	chr11:18195078-18195137	NM_054032	Homo sapiens MAS-related GPR, member X4 (MRGPRX4), mRNA [NM_054032]
A_19_P00326143		3.21558	up	0.0202218	0.00920658	5.8016	7.48668	chr6:48047795-48047736		lincRNA:chr6:48044816-48070216 reverse strand
A_23_P154643	BMP7	3.20898	up	0.00128534	0.000384803	4.15004	5.83216	chr20:55743844-55743791	NM_001719	Homo sapiens bone morphogenetic protein 7 (BMP7), mRNA [NM_001719]
A_23_P75811	SLC3A2	3.18416	up	0.00064863	0.000159136	11.072	12.7429	chr11:62652689-62652748	NM_001012662	Homo sapiens solute carrier family 3 (activators of dibasic and neutral amino acid transport), member 2 (SLC3A2), transcript variant 2, mRNA [NM_001012662]
A_33_P3363188	FLJ43315	3.16766	up	0.000696554	0.000174317	6.19155	7.85497	chrUn_gl000211:91828-91887	NR_033856	Homo sapiens asparagine synthetase pseudogene (FLJ43315), non-coding RNA [NR_033856]
A_19_P00808783		3.16677	up	0.0160622	0.0071432	5.39517	7.05818	chr1:9208709-9208650		lincRNA:chr1:9206863-9241488 reverse strand
A_33_P3408953	GGTLC2	3.16578	up	7.35177e-05	6.74563e-06	6.09003	7.75259	chr22:22990096-22990155	NM_199127	Homo sapiens gamma-glutamyltransferase light chain 2 (GGTLC2), transcript variant 1, mRNA [NM_199127]
A_19_P00321010		3.15792	up	0.00024447	4.33168e-05	3.6183	5.27728	chr1:159931091-159931150		lincRNA:chr1:159931073-159946740 forward strand
A_33_P3273885		3.15565	up	0.000282473	5.34253e-05	8.86975	10.5277	chr6:32609592-32609651	XM_003119266	major histocompatibility complex, class II, DQ alpha 1 [Source:HGNC Symbol;Acc:4942] [ENST00000477036]
A_33_P3321432	FAM198B	3.15425	up	7.95114e-05	7.80298e-06	6.04196	7.69926	chr4:159046215-159046156	NM_016613	Homo sapiens family with sequence similarity 198, member B (FAM198B), transcript variant 2, mRNA [NM_016613]
A_23_P155463	LRRC2	3.12429	up	0.0184527	0.00830944	5.24832	6.89184	chr3:46557445-46557386	NM_024512	Homo sapiens leucine rich repeat containing 2 (LRRC2), mRNA [NM_024512]
A_33_P3375145	C9orf150	3.11482	up	0.00243355	0.000799194	4.32626	5.96541	chr9:12822833-12822892	NM_203403	Homo sapiens chromosome 9 open reading frame 150 (C9orf150), mRNA [NM_203403]
A_24_P270728	NUPR1	3.09638	up	5.86134e-05	3.7498e-06	10.7565	12.3871	chr16:28548880-28548821	NM_001042483	Homo sapiens nuclear protein, transcriptional regulator, 1 (NUPR1), transcript variant 1, mRNA [NM_001042483]
A_19_P00320033		3.08733	up	0.0422273	0.0217956	5.0517	6.67806	chr11:65203430-65203489		lincRNA:chr11:65202405-65204229 forward strand
A_23_P306352	RGAG1	3.07896	up	0.000467509	0.000105407	2.73893	4.36137	chrX:109699181-109699240	NM_020769	Homo sapiens retrotransposon gag domain containing 1 (RGAG1), mRNA [NM_020769]
A_24_P183150	CXCL3	3.07663	up	0.00595912	0.0022884	6.24723	7.86858	chr4:74902761-74902702	NM_002090	Homo sapiens chemokine (C-X-C motif) ligand 3 (CXCL3), mRNA [NM_002090]
A_33_P3368303		3.07614	up	0.0402833	0.0206238	1.51605	3.13717	chrX:077422987-077422928
A_24_P852756	HLA-DQA2	3.05584	up	6.71656e-05	5.13128e-06	7.21036	8.82193	chr6:32714597-32714656	NM_020056	Homo sapiens major histocompatibility complex, class II, DQ alpha 2 (HLA-DQA2), mRNA [NM_020056]
A_23_P91943	IL12A	3.04436	up	0.000143705	2.02615e-05	3.52423	5.13037	chr3:159713231-159713290	NM_000882	Homo sapiens interleukin 12A (natural killer cell stimulatory factor 1, cytotoxic lymphocyte maturation factor 1, p35) (IL12A), mRNA [NM_000882]
A_23_P104996	BEST1	3.0399	up	0.000698881	0.000175371	2.92403	4.52805	chr11:61730281-61730340	NM_004183	Homo sapiens bestrophin 1 (BEST1), transcript variant 1, mRNA [NM_004183]
A_33_P3352522	FLJ41484	3.03554	up	0.00298418	0.00100461	7.13679	8.73874	chr13:114548583-114548642	XR_110591	PREDICTED: Homo sapiens hypothetical LOC650669 (FLJ41484), miscRNA [XR_110591]
A_33_P3365735	THBS2	3.03214	up	0.00390356	0.00137958	2.01298	3.61331	chr6:169620353-169620294	NM_003247	Homo sapiens thrombospondin 2 (THBS2), mRNA [NM_003247]
A_19_P00321129		3.01622	up	0.0256769	0.0121208	2.42204	4.01478	chrX:73041907-73041966		lincRNA:chrX:73040509-73046176 forward strand
A_23_P145694	ASNS	3.00974	up	3.38011e-05	5.60459e-07	13.9692	15.5588	chr7:97481520-97481461	NM_001673	Homo sapiens asparagine synthetase (glutamine-hydrolyzing) (ASNS), transcript variant 2, mRNA [NM_001673]
A_24_P33895	ATF3	3.00852	up	0.00248722	0.000820889	3.84731	5.43636	chr1:212792837-212792896	NM_001040619	Homo sapiens activating transcription factor 3 (ATF3), transcript variant 4, mRNA [NM_001040619]
A_33_P3263538	NEAT1	2.9747	up	0.0379561	0.0191666	9.94804	11.5208	chr11:65206777-65206836		Human MEN1 region clone epsilon/beta mRNA, 3' fragment. [AF001893]
A_19_P00811688		2.9569	up	0.00531539	0.00199325	6.00748	7.57157	chr1:9208740-9208681		lincRNA:chr1:9208086-9209181 reverse strand
A_23_P120883	HMOX1	2.95662	up	0.00217797	0.00070209	10.188	11.7519	chr22:35790122-35790181	NM_002133	Homo sapiens heme oxygenase (decycling) 1 (HMOX1), mRNA [NM_002133]
A_33_P3839897	RNU4ATAC	2.95456	up	0.0355894	0.0177726	3.70508	5.26802	chr2:122288790-122288849		HHAGE001732 Human liver regeneration after partial hepatectomy Homo sapiens cDNA, mRNA sequence [DW419002]
A_23_P94103	SCARA5	2.95236	up	8.45908e-05	8.5987e-06	9.20447	10.7663	chr8:27727934-27727875	NM_173833	Homo sapiens scavenger receptor class A, member 5 (putative) (SCARA5), mRNA [NM_173833]
A_24_P169634	MBL1P	2.9474	up	0.00395185	0.00140156	5.01642	6.57586	chr10:81682676-81682735	NR_002724	Homo sapiens mannose-binding lectin (protein A) 1, pseudogene (MBL1P), non-coding RNA [NR_002724]
A_24_P131589	CD86	2.93852	up	0.0414757	0.0213304	7.63582	9.19091	chr3:121839246-121839305	NM_006889	Homo sapiens CD86 molecule (CD86), transcript variant 2, mRNA [NM_006889]
A_23_P34915	ATF3	2.93458	up	0.000139463	1.9317e-05	8.60705	10.1602	chr1:212793856-212793915	NM_001040619	Homo sapiens activating transcription factor 3 (ATF3), transcript variant 4, mRNA [NM_001040619]
A_32_P486693	NRIP3	2.90086	up	0.00726052	0.00286362	1.86109	3.39757	chr11:9003149-9003090	NM_020645	Homo sapiens nuclear receptor interacting protein 3 (NRIP3), mRNA [NM_020645]
A_19_P00800061		2.90012	up	3.38011e-05	4.44283e-07	7.25463	8.79074	chr1:142842526-142842585		lincRNA:chr1:142840948-142842761 forward strand
A_33_P3264514	S100B	2.89066	up	4.011e-05	1.32598e-06	6.21528	7.74667	chr21:48022380-48022321		S100 calcium binding protein B [Source:HGNC Symbol;Acc:10500] [ENST00000397648]
A_33_P3350094	PATL2	2.8732	up	0.0282847	0.0135626	2.45098	3.97364	chr15:44958077-44958018	NM_001145112	Homo sapiens protein associated with topoisomerase II homolog 2 (yeast) (PATL2), mRNA [NM_001145112]
A_33_P3238280	ESYT3	2.87217	up	0.0265539	0.0126337	2.5673	4.08944	chr3:138195110-138195169	NM_031913	Homo sapiens extended synaptotagmin-like protein 3 (ESYT3), mRNA [NM_031913]
A_23_P128817	PCK2	2.87014	up	5.76478e-05	3.55341e-06	7.95172	9.47284	chr14:24569401-24571999	NM_004563	Homo sapiens phosphoenolpyruvate carboxykinase 2 (mitochondrial) (PCK2), nuclear gene encoding mitochondrial protein, transcript variant 1, mRNA [NM_004563]
A_23_P23292	RXRG	2.86853	up	0.0108611	0.0045873	3.40488	4.92519	chr1:165386418-165386359	NM_006917	Homo sapiens retinoid X receptor, gamma (RXRG), transcript variant 1, mRNA [NM_006917]
A_19_P00801088		2.86833	up	3.38011e-05	5.50558e-07	6.4593	7.97951	chr1:142842696-142842755		lincRNA:chr1:142840948-142842761 forward strand
A_32_P161033		2.86393	up	0.000709532	0.000179912	4.26792	5.78592	chr1:143403643-143403702		Homo sapiens, clone IMAGE:6155889, mRNA. [BC043411]
A_33_P3365720	FLJ35424	2.8565	up	0.0394789	0.0200827	2.05652	3.57077	chr4:3590841-3590900	NR_040045	Homo sapiens hypothetical FLJ35424 (FLJ35424), non-coding RNA [NR_040045]
A_24_P778906		2.84527	up	3.86421e-05	1.10406e-06	8.06959	9.57816	chr1:143194160-143194106	XR_110942
A_19_P00800206	XLOC_002130	2.83709	up	0.0422273	0.0217917	8.21592	9.72033	chr2:65129780-65129721		BROAD lincRNAs version v2 (http://www.broadinstitute.org/genome_bio/human_lincrnas/)
A_33_P3371460	POLR2F	2.83107	up	4.75187e-05	2.03183e-06	4.90741	6.40876	chr22:38422044-38422103		polymerase (RNA) II (DNA directed) polypeptide F [Source:HGNC Symbol;Acc:9193] [ENST00000333418]
A_19_P00325682		2.8286	up	0.0389982	0.0197898	8.11124	9.61133	chr14:61536632-61536691		lincRNA:chr14:61529972-61553247 forward strand
A_33_P3599591	PAPPA	2.82433	up	0.000512691	0.000120561	4.11361	5.61152	chr9:119164007-119164066	NM_002581	Homo sapiens pregnancy-associated plasma protein A, pappalysin 1 (PAPPA), mRNA [NM_002581]
A_23_P204847	LCP1	2.82138	up	0.00178572	0.000557899	2.41449	3.9109	chr13:46700396-46700337	NM_002298	Homo sapiens lymphocyte cytosolic protein 1 (L-plastin) (LCP1), mRNA [NM_002298]
A_23_P46936	EGR2	2.81677	up	0.00718968	0.00283122	2.98923	4.48327	chr10:64571909-64571850	NM_000399	Homo sapiens early growth response 2 (EGR2), transcript variant 1, mRNA [NM_000399]
A_23_P167159	SCRG1	2.81234	up	0.00546541	0.00206728	3.8746	5.36637	chr4:174309518-174309459	NM_007281	Homo sapiens stimulator of chondrogenesis 1 (SCRG1), mRNA [NM_007281]
A_23_P371682	GPC6	2.79974	up	0.00115273	0.000330067	5.69445	7.17974	chr13:95050795-95050854	NM_005708	Homo sapiens glypican 6 (GPC6), mRNA [NM_005708]
A_23_P126103	CTH	2.78437	up	3.99957e-05	1.24406e-06	9.8238	11.3011	chr1:70905041-70905100	NM_001902	Homo sapiens cystathionase (cystathionine gamma-lyase) (CTH), transcript variant 1, mRNA [NM_001902]
A_24_P42066	GGT3P	2.77883	up	9.67089e-05	1.10524e-05	3.79035	5.26483	chr22:18761240-18761202	NR_003267	Homo sapiens gamma-glutamyltransferase 3 pseudogene (GGT3P), non-coding RNA [NR_003267]
A_33_P3383561	POLR2F	2.77048	up	0.00457384	0.00165908	4.51923	5.98936	chr22:38383308-38383367	XR_109712	polymerase (RNA) II (DNA directed) polypeptide F [Source:HGNC Symbol;Acc:9193] [ENST00000443002]
A_33_P3356776	GOLGA7B	2.75853	up	0.0001533	2.20904e-05	5.62059	7.08449	chr10:99627719-99627778	NM_001010917	Homo sapiens golgin A7 family, member B (GOLGA7B), mRNA [NM_001010917]
A_23_P108221	TSSK6	2.75318	up	0.0332373	0.0164328	1.83857	3.29967	chr19:19625669-19625610	NM_032037	Homo sapiens testis-specific serine kinase 6 (TSSK6), mRNA [NM_032037]
A_19_P00328042		2.75053	up	0.0430286	0.0223161	4.92687	6.38658	chr13:33897253-33897194		lincRNA:chr13:33888375-33923595 reverse strand
A_24_P102650	MUC5B	2.74368	up	0.0262739	0.0124842	3.62979	5.0859	chr11:1281060-1281239	NM_002458	Homo sapiens mucin 5B, oligomeric mucus/gel-forming (MUC5B), mRNA [NM_002458]
A_23_P350005	TRIML2	2.74242	up	6.67906e-05	5.06115e-06	6.60853	8.06398	chr4:189012558-189012499	NM_173553	Homo sapiens tripartite motif family-like 2 (TRIML2), mRNA [NM_173553]
A_33_P3256883		2.74208	up	0.0312119	0.0151988	2.25494	3.71021	chr19:50646123-50646064	XM_001724445	PREDICTED: Homo sapiens similar to hCG1651476 (LOC100131519), mRNA [XM_001724445]
A_23_P122863	GRB10	2.74184	up	3.73578e-05	8.24166e-07	9.07937	10.5345	chr7:50657786-50657752	NM_001001555	Homo sapiens growth factor receptor-bound protein 10 (GRB10), transcript variant 4, mRNA [NM_001001555]
A_33_P3214105	ATF3	2.73722	up	0.000215391	3.61203e-05	5.66467	7.11738	chr1:212788502-212788561	NM_001674	Homo sapiens activating transcription factor 3 (ATF3), transcript variant 1, mRNA [NM_001674]
A_19_P00322820		2.73447	up	0.035223	0.0175459	2.05762	3.50888	chr19:52597345-52597286		lincRNA:chr19:52580309-52597358 reverse strand
A_32_P24376	LOC730755	2.73397	up	0.000180638	2.86103e-05	5.96466	7.41566	chr17:39215637-39215578	NM_001165252	Homo sapiens keratin associated protein 2-4-like (LOC730755), mRNA [NM_001165252]
A_33_P3402611		2.72642	up	0.000163161	2.43221e-05	7.32916	8.77617	chr9:43066785-43066726
A_33_P3403867	PMEPA1	2.72041	up	0.000125363	1.551e-05	9.63308	11.0769	chr20:56227153-56227094	NM_020182	Homo sapiens prostate transmembrane protein, androgen induced 1 (PMEPA1), transcript variant 1, mRNA [NM_020182]
A_24_P369656	TRIM9	2.71483	up	0.0313781	0.0153382	3.46437	4.90523	chr14:51463203-51463144	NM_052978	Homo sapiens tripartite motif containing 9 (TRIM9), transcript variant 2, mRNA [NM_052978]
A_32_P52018	PHACTR1	2.71173	up	0.00195859	0.000618108	4.93721	6.37643	chr6:13278552-13283703	NM_030948	Homo sapiens phosphatase and actin regulator 1 (PHACTR1), transcript variant 1, mRNA [NM_030948]
A_23_P7412	BTNL8	2.71066	up	0.0240144	0.011157	3.44603	4.88467	chr5:180377772-180377831	NM_001040462	Homo sapiens butyrophilin-like 8 (BTNL8), transcript variant 2, mRNA [NM_001040462]
A_23_P68487	BMP7	2.69586	up	8.9881e-05	9.6022e-06	7.48057	8.91132	chr20:55745614-55745555	NM_001719	Homo sapiens bone morphogenetic protein 7 (BMP7), mRNA [NM_001719]
A_24_P49106	TCEAL7	2.69128	up	0.0220083	0.010102	2.04932	3.47761	chrX:102585937-102586332	NM_152278	Homo sapiens transcription elongation factor A (SII)-like 7 (TCEAL7), mRNA [NM_152278]
A_23_P393727	NRP2	2.69071	up	0.000281665	5.28341e-05	6.04868	7.47666	chr2:206659703-206659762	NM_201266	Homo sapiens neuropilin 2 (NRP2), transcript variant 1, mRNA [NM_201266]
A_23_P62081	SCG5	2.68957	up	7.54369e-05	7.2157e-06	6.63516	8.06254	chr15:32989106-32989165	NM_003020	Homo sapiens secretogranin V (7B2 protein) (SCG5), transcript variant 2, mRNA [NM_003020]
A_19_P00804827		2.68956	up	0.0312299	0.015227	2.95482	4.38219	chr1:9209849-9209790		lincRNA:chr1:9209361-9210752 reverse strand
A_19_P00806783		2.68663	up	0.0400775	0.0204868	2.49198	3.91778	chr6:141167736-141167677		lincRNA:chr6:141164532-141223557 reverse strand
A_33_P3281273	S1PR4	2.67822	up	0.00052976	0.000125366	8.52455	9.94582	chr19:3180270-3180329	NM_003775	Homo sapiens sphingosine-1-phosphate receptor 4 (S1PR4), mRNA [NM_003775]
A_33_P3289860		2.67791	up	6.59793e-05	4.87673e-06	10.8722	12.2933	chr18:48087024-48087083		Homo sapiens mRNA; cDNA DKFZp686G10213 (from clone DKFZp686G10213). [BX648603]
A_33_P3726064	LOC348761	2.66776	up	0.000432288	9.58552e-05	3.19801	4.61364	chr2:231849182-231849123	NR_033879	Homo sapiens hypothetical LOC348761 (LOC348761), non-coding RNA [NR_033879]
A_33_P3456233		2.65907	up	0.00398477	0.00141571	7.69744	9.10836	chr9:139444136-139444195		Homo sapiens cDNA FLJ35432 fis, clone SMINT2002311. [AK092751]
A_23_P307310	ACAN	2.65805	up	0.00122021	0.00035915	5.53599	6.94636	chr15:89417771-89417830	NM_013227	Homo sapiens aggrecan (ACAN), transcript variant 2, mRNA [NM_013227]
A_32_P159612	ACCN1	2.64761	up	0.0032048	0.00110277	3.6057	5.01039	chr17:31340342-31340283	NM_183377	Homo sapiens amiloride-sensitive cation channel 1, neuronal (ACCN1), transcript variant 1, mRNA [NM_183377]
A_33_P3384775	ZNF295	2.63228	up	0.0286656	0.0137986	3.60613	5.00244	chr21:43422652-43422593		zinc finger protein 295 [Source:HGNC Symbol;Acc:13083] [ENST00000398497]
A_33_P3338341	PRODH	2.62841	up	0.00950316	0.00391932	2.78753	4.18172	chr22:18900497-18900438	NM_016335	Homo sapiens proline dehydrogenase (oxidase) 1 (PRODH), nuclear gene encoding mitochondrial protein, transcript variant 1, mRNA [NM_016335]
A_23_P315364	CXCL2	2.62258	up	0.00030349	5.86245e-05	7.15225	8.54323	chr4:74963044-74962985	NM_002089	Homo sapiens chemokine (C-X-C motif) ligand 2 (CXCL2), mRNA [NM_002089]
A_32_P79190		2.61853	up	0.000387368	8.18045e-05	7.6179	9.00666	chr1:143392572-143392631	XR_110942
A_23_P30736	HLA-DOB	2.60756	up	0.000939405	0.000256732	4.3422	5.7249	chr6:32780722-32780663	NM_002120	Homo sapiens major histocompatibility complex, class II, DO beta (HLA-DOB), mRNA [NM_002120]
A_23_P136683	HLA-DQB1	2.6069	up	0.00025856	4.73758e-05	6.79695	8.17929	chr6:32628010-32627951	NM_002123	Homo sapiens major histocompatibility complex, class II, DQ beta 1 (HLA-DQB1), mRNA [NM_002123]
A_32_P97169	GPC6	2.60617	up	6.46796e-05	4.66014e-06	10.1697	11.5516	chr13:95059334-95059393	NM_005708	Homo sapiens glypican 6 (GPC6), mRNA [NM_005708]
A_23_P142574	MOGAT1	2.59829	up	0.0246158	0.0115128	2.82585	4.20341	chr2:223574531-223574590	NM_058165	Homo sapiens monoacylglycerol O-acyltransferase 1 (MOGAT1), mRNA [NM_058165]
A_33_P3317327	TRPM8	2.59553	up	0.000194184	3.08765e-05	6.81985	8.19588	chr2:234851378-234851437		transient receptor potential cation channel, subfamily M, member 8 [Source:HGNC Symbol;Acc:17961] [ENST00000355722]
A_23_P121702	OCIAD2	2.59469	up	0.000222664	3.8054e-05	3.4847	4.86027	chr4:48887525-48887466	NM_001014446	Homo sapiens OCIA domain containing 2 (OCIAD2), transcript variant 1, mRNA [NM_001014446]
A_33_P3424222	HLA-DQB1	2.58933	up	6.60559e-05	4.96445e-06	9.3932	10.7658	chr6:32629184-32629125	NM_002123	Homo sapiens major histocompatibility complex, class II, DQ beta 1 (HLA-DQB1), mRNA [NM_002123]
A_23_P11984	SLC6A9	2.58923	up	0.0194875	0.00884803	5.30254	6.67507	chr1:44466646-44466499	NM_201649	Homo sapiens solute carrier family 6 (neurotransmitter transporter, glycine), member 9 (SLC6A9), transcript variant 2, mRNA [NM_201649]
A_19_P00321259		2.58615	up	0.000368529	7.59948e-05	4.69791	6.06871	chr1:159948636-159948695		lincRNA:chr1:159946728-159948849 forward strand
A_23_P80817	TAGLN3	2.58076	up	0.000232253	4.04044e-05	6.31046	7.67826	chr3:111719676-111719735	NM_013259	Homo sapiens transgelin 3 (TAGLN3), transcript variant 1, mRNA [NM_013259]
A_32_P52153	LOC728978	2.5777	up	0.000943649	0.000258478	5.16725	6.53333	chr10:72977065-72977006	NR_038453	Homo sapiens hypothetical LOC728978 (LOC728978), non-coding RNA [NR_038453]
A_33_P3347241		2.57445	up	4.75187e-05	2.09609e-06	7.14697	8.51123	chr1:143194234-143194175	XR_110942
A_24_P117410	KLHDC7B	2.574	up	0.00178572	0.000557073	2.58998	3.95399	chr22:50988455-50988514	NM_138433	Homo sapiens kelch domain containing 7B (KLHDC7B), mRNA [NM_138433]
A_24_P335620	SLC7A5	2.57358	up	0.000131441	1.74493e-05	11.816	13.1798	chr16:87863966-87863907	NM_003486	Homo sapiens solute carrier family 7 (amino acid transporter light chain, L system), member 5 (SLC7A5), mRNA [NM_003486]
A_23_P501985	CSF2RA	2.57241	up	0.00082367	0.00022101	2.16606	3.52918	chrX:1407773-1409280	NM_172249	Homo sapiens colony stimulating factor 2 receptor, alpha, low-affinity (granulocyte-macrophage) (CSF2RA), transcript variant 6, mRNA [NM_172249]
A_19_P00805812	XLOC_013282	2.56409	up	0.00513053	0.001912	3.56995	4.9284	chr19:28262798-28262739		BROAD lincRNAs version v2 (http://www.broadinstitute.org/genome_bio/human_lincrnas/)
A_23_P19510	HLA-DQB2	2.56245	up	7.35177e-05	6.80381e-06	6.9297	8.28722	chr6:32726794-32726735	NM_001198858	Homo sapiens major histocompatibility complex, class II, DQ beta 2 (HLA-DQB2), mRNA [NM_001198858]
A_23_P253446	GAP43	2.55917	up	0.000988217	0.000272527	4.60908	5.96475	chr3:115439985-115440044	NM_002045	Homo sapiens growth associated protein 43 (GAP43), transcript variant 2, mRNA [NM_002045]
A_33_P3705884	LOC148189	2.55828	up	9.03686e-05	9.71042e-06	8.73037	10.0855	chr19:28221266-28221207		Homo sapiens cDNA FLJ36869 fis, clone ASTRO2016819. [AK094188]
A_33_P3423931	LCN9	2.55127	up	0.0255386	0.0120238	1.89185	3.24307	chr9:138557125-138557184	NM_001001676	Homo sapiens lipocalin 9 (LCN9), mRNA [NM_001001676]
A_33_P3249736		2.54788	up	0.00743822	0.00293833	4.12784	5.47713	chr15:62538708-62538649	XM_003120813	PREDICTED: Homo sapiens hypothetical protein LOC100289289 (LOC100289289), mRNA [XM_003120813]
A_24_P68183	EGFEM1P	2.53868	up	0.0167322	0.00748273	1.58541	2.92949	chr3:168547643-168547702	NR_021485	Homo sapiens EGF-like and EMI domain containing 1, pseudogene (EGFEM1P), non-coding RNA [NR_021485]
A_23_P254212	RPA4	2.52932	up	0.0262739	0.0124589	5.57808	6.91683	chrX:96140272-96140331	NM_013347	Homo sapiens replication protein A4, 30kDa (RPA4), mRNA [NM_013347]
A_23_P8108		2.52843	up	5.7203e-05	3.19769e-06	10.0547	11.3929	chr6:032725656-032725597	XM_002346249	major histocompatibility complex, class II, DQ beta 1 [Source:HGNC Symbol;Acc:4944] [ENST00000547498]
A_33_P3282634	ALDH1L2	2.52124	up	0.000147788	2.12043e-05	6.98276	8.3169	chr12:105420399-105420340	NM_001034173	Homo sapiens aldehyde dehydrogenase 1 family, member L2 (ALDH1L2), nuclear gene encoding mitochondrial protein, transcript variant 1, mRNA [NM_001034173]
A_24_P83615	NLRP1	2.51188	up	0.0041895	0.00149625	4.1236	5.45237	chr17:5424946-5424887	NM_001033053	Homo sapiens NLR family, pyrin domain containing 1 (NLRP1), transcript variant 5, mRNA [NM_001033053]
A_33_P3416142	LOC100131234	2.50397	up	0.0354332	0.0176726	2.87789	4.20211	chr1:198868184-198868125		Homo sapiens familial acute myelogenous leukemia related factor mRNA, complete cds. [EF413001]
A_33_P3386621		2.49495	up	0.00501707	0.00186037	3.52192	4.84093	chr17:7984824-7984883		Homo sapiens, clone IMAGE:5788184, mRNA. [BC046191]
A_33_P3298567	ZNF692	2.49393	up	0.0102748	0.00430211	3.93083	5.24925	chr1:249152247-249152188		zinc finger protein 692 [Source:HGNC Symbol;Acc:26049] [ENST00000391820]
A_33_P3383912	HLA-DRB3	2.49087	up	0.000135274	1.84606e-05	11.6999	13.0165		NM_022555	Homo sapiens major histocompatibility complex, class II, DR beta 3 (HLA-DRB3), mRNA [NM_022555]
A_23_P362694	C4orf7	2.48269	up	0.00154879	0.00047041	5.03146	6.34337	chr4:71099918-71100846	NM_152997	Homo sapiens chromosome 4 open reading frame 7 (C4orf7), mRNA [NM_152997]
A_33_P3376786		2.47617	up	7.3974e-05	6.91579e-06	4.95224	6.26035	chr2:75160070-75160129		Homo sapiens cDNA FLJ43972 fis, clone TESTI4017961. [AK125960]
A_23_P50368	OSCAR	2.46778	up	0.000370495	7.70906e-05	6.87655	8.17976	chr19:54598157-54598098	NM_206818	Homo sapiens osteoclast associated, immunoglobulin-like receptor (OSCAR), transcript variant 1, mRNA [NM_206818]
A_33_P3236392	PVRL4	2.46296	up	0.000741678	0.000191178	5.39325	6.69365	chr1:161041555-161041496	NM_030916	Homo sapiens poliovirus receptor-related 4 (PVRL4), mRNA [NM_030916]
A_23_P62901	BTG2	2.46125	up	4.68722e-05	1.94107e-06	8.94215	10.2415	chr1:203278454-203278513	NM_006763	Homo sapiens BTG family, member 2 (BTG2), mRNA [NM_006763]
A_23_P150053	ACTA2	2.46009	up	9.58939e-05	1.06019e-05	8.16907	9.46778	chr10:90697958-90697899	NM_001613	Homo sapiens actin, alpha 2, smooth muscle, aorta (ACTA2), transcript variant 2, mRNA [NM_001613]
A_23_P322854		2.45483	up	0.0173522	0.00778155	1.99055	3.28617	chr11:3436443-3436502		Uncharacterized protein [Source:UniProtKB/TrEMBL;Acc:E7ET44] [ENST00000328202]
A_32_P360193	DNHD1	2.45483	up	0.0053349	0.00200473	4.59721	5.89283	chr11:6569440-6569499	NM_144666	Homo sapiens dynein heavy chain domain 1 (DNHD1), transcript variant 1, mRNA [NM_144666]
A_23_P33326	ADRA1B	2.45298	up	0.000512691	0.000120314	4.93077	6.2253	chr5:159399943-159400002	NM_000679	Homo sapiens adrenergic, alpha-1B-, receptor (ADRA1B), mRNA [NM_000679]
A_33_P3249743		2.44994	up	0.0130778	0.00564537	6.82281	8.11556	chr15:62535232-62535089		Homo sapiens cDNA FLJ38723 fis, clone KIDNE2010137, weakly similar to GOLGIN-95. [AK096042]
A_24_P343233	HLA-DRB1	2.44681	up	9.74024e-05	1.11922e-05	12.3816	13.6725	chr6:32548583-32548524	NM_002124	Homo sapiens major histocompatibility complex, class II, DR beta 1 (HLA-DRB1), mRNA [NM_002124]
A_33_P3780572	LOC401164	2.44351	up	0.000716537	0.000182917	4.8883	6.17725	chr4:189459645-189459704		Homo sapiens cDNA FLJ38649 fis, clone HHDPC2007302. [AK095968]
A_33_P3311845		2.44345	up	0.015751	0.00697543	7.5385	8.82742	chr15:62535009-62534950		Homo sapiens cDNA FLJ38723 fis, clone KIDNE2010137, weakly similar to GOLGIN-95. [AK096042]
A_33_P3323041	KANK1	2.43469	up	0.0489901	0.0259556	4.59752	5.88125	chr9:733619-733678		KN motif and ankyrin repeat domains 1 [Source:HGNC Symbol;Acc:19309] [ENST00000354485]
A_33_P3276703	VGF	2.43329	up	7.57907e-05	7.3437e-06	15.1743	16.4572	chr7:100805858-100805799	NM_003378	Homo sapiens VGF nerve growth factor inducible (VGF), mRNA [NM_003378]
A_23_P59130	LY6G5B	2.42994	up	0.0288031	0.0138834	3.731	5.01192	chr6:31639644-31639703	NM_021221	Homo sapiens lymphocyte antigen 6 complex, locus G5B (LY6G5B), mRNA [NM_021221]
A_33_P3413808	PABPC1L	2.42424	up	0.005129	0.00190824	5.87743	7.15496	chr20:43550312-43550371	NM_001124756	Homo sapiens poly(A) binding protein, cytoplasmic 1-like (PABPC1L), mRNA [NM_001124756]
A_23_P210581	KCNG1	2.41983	up	8.51529e-05	8.72685e-06	11.8075	13.0824	chr20:49620322-49620263	NM_002237	Homo sapiens potassium voltage-gated channel, subfamily G, member 1 (KCNG1), mRNA [NM_002237]
A_33_P3352562	C19orf28	2.41699	up	0.000491859	0.00011273	11.0946	12.3678	chr19:3546158-3546099	NM_001042680	Homo sapiens chromosome 19 open reading frame 28 (C19orf28), transcript variant 2, mRNA [NM_001042680]
A_24_P408801	LOC100293516	2.41629	up	0.0151435	0.00668761	2.09634	3.36913	chr19:58353424-58353483		Human zinc finger protein zfp6 (ZF6) mRNA, partial cds. [U71363]
A_33_P3233886		2.41498	up	0.00971428	0.00402449	2.41561	3.68762	chr17:041286840-041286899		Sequence 272 from Patent WO0220754. [AX721312]
A_33_P3303810	LAD1	2.41423	up	6.46796e-05	4.50004e-06	7.39765	8.66921	chr1:201350401-201350342	NM_005558	Homo sapiens ladinin 1 (LAD1), mRNA [NM_005558]
A_19_P00807628		2.40834	up	0.000438866	9.78589e-05	10.2181	11.4861	chr6:139018070-139018129		lincRNA:chr6:138901082-139020207 forward strand
A_23_P23996	MAT1A	2.40355	up	0.000821678	0.000218944	4.06462	5.32978	chr10:82031792-82031733	NM_000429	Homo sapiens methionine adenosyltransferase I, alpha (MAT1A), mRNA [NM_000429]
A_23_P315602	ARPP21	2.40288	up	0.000323925	6.42969e-05	7.56905	8.83382	chr3:35835645-35835704	NM_016300	Homo sapiens cAMP-regulated phosphoprotein, 21kDa (ARPP21), transcript variant 1, mRNA [NM_016300]
A_33_P3372924	ADCK3	2.39992	up	0.0425581	0.0219928	3.87028	5.13326	chr1:227087089-227087148	XR_112014	aarF domain containing kinase 3 [Source:HGNC Symbol;Acc:16812] [ENST00000366779]
A_33_P3382100	IGFN1	2.39939	up	0.0236086	0.0109391	4.47265	5.73532	chr1:201197610-201197669	NM_001164586	Homo sapiens immunoglobulin-like and fibronectin type III domain containing 1 (IGFN1), mRNA [NM_001164586]
A_19_P00320665		2.39723	up	0.000321566	6.33145e-05	10.4262	11.6876	chr6:139018042-139018101		lincRNA:chr6:139013685-139018386 forward strand
A_24_P92183	PABPC1L	2.39577	up	0.0190458	0.008612	9.82565	11.0861	chr20:43566771-43566830	NM_001124756	Homo sapiens poly(A) binding protein, cytoplasmic 1-like (PABPC1L), mRNA [NM_001124756]
A_33_P3384272	ATP1A1	2.38003	up	0.0271572	0.0129713	1.44858	2.69956	chr1:116925155-116925214		ATPase, Na+/K+ transporting, alpha 1 polypeptide [Source:HGNC Symbol;Acc:799] [ENST00000369494]
A_32_P185637	COL20A1	2.36312	up	0.0399664	0.0204052	1.49792	2.73861	chr20:61962227-61962285	NM_020882	Homo sapiens collagen, type XX, alpha 1 (COL20A1), mRNA [NM_020882]
A_33_P3307147	GRIK2	2.36183	up	0.0417932	0.0215196	3.17092	4.41083	chr6:102513722-102513781	NM_001166247	Homo sapiens glutamate receptor, ionotropic, kainate 2 (GRIK2), transcript variant 3, mRNA [NM_001166247]
A_23_P210763	JAG1	2.3588	up	0.000199905	3.2407e-05	7.08047	8.31852	chr20:10619120-10619061	NM_000214	Homo sapiens jagged 1 (JAG1), mRNA [NM_000214]
A_33_P3314525	NCRNA00169	2.35723	up	0.00966883	0.00399965	3.87393	5.11103	chr16:21329853-21329912	NR_026675	Homo sapiens non-protein coding RNA 169 (NCRNA00169), non-coding RNA [NR_026675]
A_23_P70095	CD74	2.35591	up	0.000391818	8.32309e-05	10.0093	11.2456	chr5:149792281-149792222	NM_001025158	Homo sapiens CD74 molecule, major histocompatibility complex, class II invariant chain (CD74), transcript variant 3, mRNA [NM_001025158]
A_33_P3332126	SCLY	2.35367	up	0.000169091	2.61514e-05	7.54104	8.77595	chr2:238999869-238999928		selenocysteine lyase [Source:HGNC Symbol;Acc:18161] [ENST00000409736]
A_19_P00807734		2.34915	up	0.00126513	0.000376396	5.95636	7.1885	chr13:33910537-33910478		lincRNA:chr13:33910354-33910793 reverse strand
A_33_P3340613	FAM95B1	2.34817	up	0.0147197	0.00644557	2.74019	3.97173	chr9:42470679-42470738	NR_026759	Homo sapiens family with sequence similarity 95, member B1 (FAM95B1), non-coding RNA [NR_026759]
A_33_P3298206	PPP4R4	2.34574	up	0.00284032	0.000954418	4.05297	5.28301	chr14:94693632-94693691	NM_020958	Homo sapiens protein phosphatase 4, regulatory subunit 4 (PPP4R4), transcript variant 2, mRNA [NM_020958]
A_23_P45099	HLA-DRB5	2.34521	up	5.58512e-05	3.02208e-06	10.8703	12.1001	chr6:32485465-32485406	NM_002125	Homo sapiens major histocompatibility complex, class II, DR beta 5 (HLA-DRB5), mRNA [NM_002125]
A_23_P252541	RAB7B	2.33383	up	9.65229e-05	1.09712e-05	7.19579	8.41849		NM_177403	Homo sapiens RAB7B, member RAS oncogene family (RAB7B), transcript variant 1, mRNA [NM_177403]
A_33_P3891747	LOC284072	2.33234	up	0.0305233	0.0148256	4.77656	5.99834	chr17:70589830-70589889		Homo sapiens cDNA FLJ38084 fis, clone CTONG2016499. [AK095403]
A_33_P3251727	RYR2	2.33063	up	0.0194038	0.008798	4.10527	5.32599	chr1:237996036-237996095	NM_001035	Homo sapiens ryanodine receptor 2 (cardiac) (RYR2), mRNA [NM_001035]
A_33_P3326922		2.33036	up	0.0238941	0.0110863	2.85543	4.07598	chr5:156811533-156811592		Uncharacterized protein [Source:UniProtKB/TrEMBL;Acc:E7EMH7] [ENST00000377571]
A_19_P00806707		2.32519	up	0.0438623	0.0228847	3.96996	5.18731	chr8:90618091-90618032		lincRNA:chr8:90617816-90618164 reverse strand
A_23_P69810	AGPAT9	2.32265	up	0.00011293	1.33973e-05	11.9509	13.1667	chr4:84526584-84526643	NM_032717	Homo sapiens 1-acylglycerol-3-phosphate O-acyltransferase 9 (AGPAT9), mRNA [NM_032717]
A_24_P370472	HLA-DRB4	2.32253	up	0.000127542	1.64775e-05	11.4757	12.6913		NM_021983	Homo sapiens major histocompatibility complex, class II, DR beta 4 (HLA-DRB4), mRNA [NM_021983]
A_33_P3335590	CCDC64B	2.32116	up	0.028138	0.0134748	3.58365	4.7985	chr16:3077927-3077868	NM_001103175	Homo sapiens coiled-coil domain containing 64B (CCDC64B), mRNA [NM_001103175]
A_24_P298013	GTPBP2	2.32037	up	0.000681739	0.000168953	6.72281	7.93717	chr6:43589781-43589510	NM_019096	Homo sapiens GTP binding protein 2 (GTPBP2), mRNA [NM_019096]
A_23_P126706	ANGPTL1	2.31761	up	0.0262739	0.0124712	2.74356	3.9562	chr1:178820318-178820259	NM_004673	Homo sapiens angiopoietin-like 1 (ANGPTL1), mRNA [NM_004673]
A_23_P15692	GPR172B	2.31459	up	0.000997247	0.000277342	4.28294	5.4937	chr17:4936164-4936105	NM_017986	Homo sapiens G protein-coupled receptor 172B (GPR172B), transcript variant 2, mRNA [NM_017986]
A_23_P157569	ADHFE1	2.31164	up	0.00655039	0.00256727	3.6687	4.87761	chr8:67380656-67380715	NM_144650	Homo sapiens alcohol dehydrogenase, iron containing, 1 (ADHFE1), nuclear gene encoding mitochondrial protein, mRNA [NM_144650]
A_32_P191441	C10orf90	2.31107	up	7.3974e-05	6.98388e-06	8.39423	9.60279	chr10:128113805-128113746	NM_001004298	Homo sapiens chromosome 10 open reading frame 90 (C10orf90), mRNA [NM_001004298]
A_19_P00320664		2.30995	up	0.000794145	0.000210621	10.9846	12.1925	chr6:139018102-139018161		lincRNA:chr6:139013685-139018386 forward strand
A_23_P166306	CBS	2.30699	up	4.75187e-05	2.04613e-06	12.528	13.734	chr21:44473378-44473319	NM_000071	Homo sapiens cystathionine-beta-synthase (CBS), transcript variant 1, mRNA [NM_000071]
A_33_P3340490	FLJ46906	2.30166	up	0.000164751	2.47592e-05	12.9083	14.111	chr6:139018366-139018425	NR_033896	Homo sapiens hypothetical LOC441172 (FLJ46906), non-coding RNA [NR_033896]
A_23_P71790	MAMDC4	2.29755	up	0.016449	0.00734586	6.9051	8.1052	chr9:139754501-139755057	NM_206920	Homo sapiens MAM domain containing 4 (MAMDC4), mRNA [NM_206920]
A_23_P80473	CHST13	2.28927	up	6.46796e-05	4.51964e-06	9.6109	10.8058	chr3:126261750-126261809	NM_152889	Homo sapiens carbohydrate (chondroitin 4) sulfotransferase 13 (CHST13), mRNA [NM_152889]
A_33_P3851023	NRXN3	2.28814	up	0.0064819	0.00253237	2.18327	3.37745	chr14:80328254-80328313	NM_004796	Homo sapiens neurexin 3 (NRXN3), transcript variant 1, mRNA [NM_004796]
A_33_P3372566	ABCC10	2.28521	up	0.0242025	0.0112833	4.60795	5.80028	chr6:43402538-43402597		ATP-binding cassette, sub-family C (CFTR/MRP), member 10 [Source:HGNC Symbol;Acc:52] [ENST00000443426]
A_33_P3289745	LOC399900	2.28194	up	0.0428568	0.0222004	2.71564	3.9059	chr11:61736625-61736684	XR_111182	PREDICTED: Homo sapiens hypothetical LOC399900 (LOC399900), miscRNA [XR_111182]
A_33_P3821778	LOC643401	2.2779	up	0.00473886	0.00173366	3.64915	4.83686	chr5:27486160-27486219		Homo sapiens hypothetical protein LOC340109, mRNA (cDNA clone IMAGE:5578073), partial cds. [BC039509]
A_32_P75792	FAM132A	2.27678	up	0.00230637	0.000747426	6.54387	7.73086	chr1:1178222-1177975	NM_001014980	Homo sapiens family with sequence similarity 132, member A (FAM132A), mRNA [NM_001014980]
A_23_P77415	OSGIN1	2.27541	up	0.00395185	0.00139996	5.41572	6.60185	chr16:83999149-83999208	NM_013370	Homo sapiens oxidative stress induced growth inhibitor 1 (OSGIN1), transcript variant 1, mRNA [NM_013370]
A_23_P89550	NLRP1	2.27076	up	0.000874739	0.000236886	5.10635	6.28953	chr17:5418168-5418109	NM_033004	Homo sapiens NLR family, pyrin domain containing 1 (NLRP1), transcript variant 1, mRNA [NM_033004]
A_19_P00325069		2.26844	up	0.0331415	0.0163649	5.20635	6.38805	chr8:90616031-90615972		lincRNA:chr8:90615284-90628709 reverse strand
A_33_P3362409	LOC100499484	2.26508	up	0.00122021	0.000359242	2.60977	3.78933	chr9:100057983-100058042	NR_036526	Homo sapiens SUGT1-1300002K09Rik pseudogene (LOC100499484), non-coding RNA [NR_036526]
A_24_P172481	TRIM22	2.2622	up	0.000997247	0.000277495	3.31115	4.48887	chr11:5731591-5731650	NM_006074	Homo sapiens tripartite motif containing 22 (TRIM22), transcript variant 1, mRNA [NM_006074]
A_23_P81399	SQSTM1	2.25468	up	0.000491859	0.000112657	13.3982	14.5711	chr5:179263709-179263768	NM_003900	Homo sapiens sequestosome 1 (SQSTM1), transcript variant 1, mRNA [NM_003900]
A_23_P76622	DCT	2.25187	up	0.0363163	0.0182484	3.15979	4.33091	chr13:95095805-95095746	NM_001922	Homo sapiens dopachrome tautomerase (dopachrome delta-isomerase, tyrosine-related protein 2) (DCT), transcript variant 1, mRNA [NM_001922]
A_19_P00322166	XLOC_004341	2.24617	up	0.019875	0.00903634	4.04397	5.21144	chr5:37874309-37874368		BROAD lincRNAs version v2 (http://www.broadinstitute.org/genome_bio/human_lincrnas/)
A_19_P00320229		2.24236	up	0.000284022	5.43158e-05	8.07241	9.23742	chr6:139015570-139015629		lincRNA:chr6:139015526-139018164 forward strand
A_33_P3233869		2.23652	up	0.000284022	5.43347e-05	6.32925	7.49051	chr1:143184137-143184078		Homo sapiens, clone IMAGE:6155889, mRNA. [BC043411]
A_24_P140475	SORBS2	2.22972	up	0.00174435	0.000538473	6.78971	7.94657	chr4:186535997-186533088	NM_021069	Homo sapiens sorbin and SH3 domain containing 2 (SORBS2), transcript variant 2, mRNA [NM_021069]
A_24_P408603	RAB39B	2.22417	up	0.000512691	0.000120689	5.71239	6.86566	chrX:154488063-154488004	NM_171998	Homo sapiens RAB39B, member RAS oncogene family (RAB39B), mRNA [NM_171998]
A_33_P3274562	SLC19A3	2.22296	up	0.00272382	0.000913581	5.20174	6.35422	chr2:228550641-228550582	NM_025243	Homo sapiens solute carrier family 19, member 3 (SLC19A3), mRNA [NM_025243]
A_24_P36890	RAP1GAP	2.22166	up	0.00575506	0.00218779	3.31557	4.46721	chr1:21923469-21923410	NM_002885	Homo sapiens RAP1 GTPase activating protein (RAP1GAP), transcript variant 3, mRNA [NM_002885]
A_23_P66739	SLC13A5	2.22151	up	0.00521245	0.001949	2.27508	3.42662	chr17:6588233-6588174	NM_177550	Homo sapiens solute carrier family 13 (sodium-dependent citrate transporter), member 5 (SLC13A5), transcript variant 1, mRNA [NM_177550]
A_33_P3226177	CYFIP2	2.21948	up	0.00481977	0.00177224	5.71203	6.86225	chr5:156786025-156786084	NM_001037332	Homo sapiens cytoplasmic FMR1 interacting protein 2 (CYFIP2), transcript variant 2, mRNA [NM_001037332]
A_19_P00811207		2.21859	up	0.0360188	0.0180598	2.34262	3.49226	chr6:108351737-108351678		lincRNA:chr6:108346507-108355057 reverse strand
A_24_P413126	PMEPA1	2.21744	up	6.2851e-05	4.09898e-06	11.2104	12.3593	chr20:56223548-56223489	NM_020182	Homo sapiens prostate transmembrane protein, androgen induced 1 (PMEPA1), transcript variant 1, mRNA [NM_020182]
A_23_P397455	ACVR1C	2.2152	up	0.00320732	0.00110563	3.7038	4.85124	chr2:158389215-158389156	NM_145259	Homo sapiens activin A receptor, type IC (ACVR1C), transcript variant 1, mRNA [NM_145259]
A_23_P368794	TCERG1L	2.20701	up	0.0389982	0.0197744	2.89096	4.03305	chr10:132890833-132890774	NM_174937	Homo sapiens transcription elongation regulator 1-like (TCERG1L), mRNA [NM_174937]
A_19_P00321756		2.19973	up	0.000125363	1.54313e-05	6.09943	7.23676	chr4:53586361-53586420		lincRNA:chr4:53578989-53586518 forward strand
A_33_P3402615	SLC6A9	2.19568	up	5.98942e-05	3.86894e-06	10.0007	11.1354	chr1:44462221-44462162	NM_201649	Homo sapiens solute carrier family 6 (neurotransmitter transporter, glycine), member 9 (SLC6A9), transcript variant 2, mRNA [NM_201649]
A_24_P353638	SLAMF7	2.19312	up	0.00115632	0.000331814	7.44595	8.57893	chr1:160724402-160724461	NM_021181	Homo sapiens SLAM family member 7 (SLAMF7), mRNA [NM_021181]
A_33_P3271930	PYCR1	2.18891	up	0.00226903	0.000732856	6.24093	7.37115	chr17:79893301-79893242	NM_153824	Homo sapiens pyrroline-5-carboxylate reductase 1 (PYCR1), transcript variant 2, mRNA [NM_153824]
A_19_P00800717		2.18653	up	0.00465211	0.00169614	2.88071	4.00935	chr3:4040027-4040086		lincRNA:chr3:3988675-4135125 forward strand
A_33_P3312658	KYNU	2.18468	up	0.000199905	3.22226e-05	4.27867	5.40609	chr2:143704873-143704932		kynureninase [Source:HGNC Symbol;Acc:6469] [ENST00000410015]
A_33_P3780286	LOC728192	2.18464	up	0.00028238	5.31435e-05	6.08459	7.21198	chr13:107030882-107030941		Homo sapiens cDNA clone IMAGE:5284404. [BC042802]
A_33_P3474319	SLC37A2	2.18397	up	7.33552e-05	6.60653e-06	9.90388	11.0308	chr11:124959065-124959124	NM_198277	Homo sapiens solute carrier family 37 (glycerol-3-phosphate transporter), member 2 (SLC37A2), transcript variant 1, mRNA [NM_198277]
A_33_P3242623	SLC7A11	2.18356	up	0.000118087	1.43025e-05	10.2493	11.376	chr4:139085492-139085433	NM_014331	Homo sapiens solute carrier family 7 (anionic amino acid transporter light chain, xc- system), member 11 (SLC7A11), mRNA [NM_014331]
A_24_P122137	LIF	2.18271	up	0.000370495	7.70413e-05	9.98482	11.1109	chr22:30636772-30636713	NM_002309	Homo sapiens leukemia inhibitory factor (cholinergic differentiation factor) (LIF), mRNA [NM_002309]
A_23_P121795	SORBS2	2.18249	up	7.02005e-05	5.92998e-06	8.78554	9.91152	chr4:186515040-186510881	NM_021069	Homo sapiens sorbin and SH3 domain containing 2 (SORBS2), transcript variant 2, mRNA [NM_021069]
A_19_P00808247		2.18107	up	0.00575506	0.00219121	2.46727	3.59231	chr8:52782671-52782612		lincRNA:chr8:52777597-52786597 reverse strand
A_23_P1912	ZP1	2.17464	up	0.000393334	8.40414e-05	6.81994	7.94071	chr11:60643097-60643156	NM_207341	Homo sapiens zona pellucida glycoprotein 1 (sperm receptor) (ZP1), mRNA [NM_207341]
A_32_P351968	HLA-DMB	2.17443	up	4.34616e-05	1.7317e-06	10.1963	11.3169	chr6:32902563-32902504	NM_002118	Homo sapiens major histocompatibility complex, class II, DM beta (HLA-DMB), mRNA [NM_002118]
A_33_P3414683	KIFC2	2.1704	up	0.0162575	0.00725025	3.41085	4.52881	chr8:145694875-145694934	NM_145754	Homo sapiens kinesin family member C2 (KIFC2), mRNA [NM_145754]
A_32_P79492	LOC100508233	2.16702	up	0.00256592	0.00085743	4.41701	5.53272	chr8:143761505-143761446	XR_113193	PREDICTED: Homo sapiens hypothetical LOC100508233, transcript variant 2 (LOC100508233), partial miscRNA [XR_113193]
A_33_P3210775	LOC93432	2.16595	up	0.0123595	0.00527391	2.87776	3.99276	chr7:141843703-141843762	NR_003715	Homo sapiens maltase-glucoamylase-like pseudogene (LOC93432), non-coding RNA [NR_003715]
A_33_P3415668	LOC643923	2.1594	up	0.00178572	0.000556927	5.23938	6.35001	chr11:107463877-107463936	NR_028328	Homo sapiens hypothetical LOC643923 (LOC643923), non-coding RNA [NR_028328]
A_24_P37409	DUSP2	2.15798	up	0.00168763	0.000519917	5.75257	6.86225	chr2:96809962-96809903	NM_004418	Homo sapiens dual specificity phosphatase 2 (DUSP2), mRNA [NM_004418]
A_24_P233488	LIF	2.15738	up	0.000160233	2.3655e-05	3.69705	4.80633	chr22:30639720-30639661	NM_002309	Homo sapiens leukemia inhibitory factor (cholinergic differentiation factor) (LIF), mRNA [NM_002309]
A_24_P66780	FAM83B	2.15653	up	0.00314995	0.00107803	3.80522	4.91393	chr6:54806024-54806083	NM_001010872	Homo sapiens family with sequence similarity 83, member B (FAM83B), mRNA [NM_001010872]
A_23_P383915	BTBD16	2.15481	up	0.00947402	0.00389553	5.40277	6.51033	chr10:124097550-124097609	NM_144587	Homo sapiens BTB (POZ) domain containing 16 (BTBD16), mRNA [NM_144587]
A_33_P3297525		2.15207	up	0.00212896	0.000682488	5.55716	6.66289	chr1:143403454-143403513		Homo sapiens, clone IMAGE:6155889, mRNA. [BC043411]
A_24_P388786	DNAH5	2.15139	up	0.000709532	0.000180431	4.03144	5.13671	chr5:13690667-13690608	NM_001369	Homo sapiens dynein, axonemal, heavy chain 5 (DNAH5), mRNA [NM_001369]
A_23_P396858	FZD8	2.14943	up	0.000258171	4.71237e-05	7.81604	8.92	chr10:35927437-35927378	NM_031866	Homo sapiens frizzled family receptor 8 (FZD8), mRNA [NM_031866]
A_23_P37088	RDH12	2.14807	up	0.0323471	0.0158923	2.28358	3.38662	chr14:68200939-68200998	NM_152443	Homo sapiens retinol dehydrogenase 12 (all-trans/9-cis/11-cis) (RDH12), mRNA [NM_152443]
A_19_P00319093	XLOC_010204	2.14501	up	0.00457666	0.00166295	3.35743	4.45841	chr12:114189949-114189890		BROAD lincRNAs version v2 (http://www.broadinstitute.org/genome_bio/human_lincrnas/)
A_24_P38572	NOL6	2.13867	up	0.0467455	0.0245051	7.11103	8.20774	chr9:33464935-33464159	NM_022917	Homo sapiens nucleolar protein family 6 (RNA-associated) (NOL6), transcript variant alpha, mRNA [NM_022917]
A_19_P00317872	XLOC_006922	2.13688	up	0.00442074	0.00158707	6.27186	7.36736	chr8:128902858-128902917		BROAD lincRNAs version v2 (http://www.broadinstitute.org/genome_bio/human_lincrnas/)
A_33_P3371718	SAT1	2.13214	up	0.000461434	0.000103751	9.60424	10.6965	chrX:23803863-23803922	NM_002970	Homo sapiens spermidine/spermine N1-acetyltransferase 1 (SAT1), transcript variant 1, mRNA [NM_002970]
A_33_P3359027	CCDC42B	2.12693	up	0.00672559	0.00264011	3.51531	4.60409	chr12:113593077-113593136	NM_001144872	Homo sapiens coiled-coil domain containing 42B (CCDC42B), mRNA [NM_001144872]
A_33_P3289396	LOC729737	2.12647	up	0.0315325	0.0154333	4.56223	5.6507	chr1:137602-137543	NR_039983	Homo sapiens hypothetical LOC729737 (LOC729737), non-coding RNA [NR_039983]
A_19_P00323774		2.12585	up	0.0487119	0.025778	2.50988	3.59792	chr15:49387858-49387799		lincRNA:chr15:49386958-49409333 reverse strand
A_23_P144005	C3orf32	2.12152	up	0.000107908	1.27339e-05	9.17825	10.2633	chr3:8661402-8661343	NM_015931	Homo sapiens chromosome 3 open reading frame 32 (C3orf32), mRNA [NM_015931]
A_33_P3259587	SCAND2	2.12054	up	0.0395911	0.0201644	2.45015	3.53458	chr15:85175400-85175459	NR_003654	Homo sapiens SCAN domain containing 2 pseudogene (SCAND2), transcript variant 2, non-coding RNA [NR_003654]
A_23_P210690	TRIB3	2.11882	up	4.75341e-05	2.41995e-06	14.1527	15.236	chr20:378107-378166	NM_021158	Homo sapiens tribbles homolog 3 (Drosophila) (TRIB3), mRNA [NM_021158]
A_24_P252043	PTP4A1	2.11739	up	0.00123778	0.000365183	7.5128	8.59508	chr6:64288845-64288904	NM_003463	Homo sapiens protein tyrosine phosphatase type IVA, member 1 (PTP4A1), mRNA [NM_003463]
A_19_P00319398		2.11641	up	0.00822288	0.00328915	3.83586	4.91748	chr4:53609761-53609702		lincRNA:chr4:53609692-53612008 reverse strand
A_33_P3261743	SLC37A2	2.11096	up	0.000628689	0.000152682	6.19874	7.27663	chr11:124955854-124955913	NM_001145290	Homo sapiens solute carrier family 37 (glycerol-3-phosphate transporter), member 2 (SLC37A2), transcript variant 2, mRNA [NM_001145290]
A_33_P3380625	HSPG2	2.10462	up	0.039922	0.0203577	3.35501	4.42857	chr1:22162129-22162070	NM_005529	Homo sapiens heparan sulfate proteoglycan 2 (HSPG2), mRNA [NM_005529]
A_19_P00317871	XLOC_006922	2.10444	up	0.000313065	6.0863e-05	6.30951	7.38295	chr8:128902918-128902977		BROAD lincRNAs version v2 (http://www.broadinstitute.org/genome_bio/human_lincrnas/)
A_33_P3280687	LENG8	2.10435	up	0.024175	0.0112466	2.83902	3.9124	chr19:54962499-54962558	NM_052925	Homo sapiens leukocyte receptor cluster (LRC) member 8 (LENG8), mRNA [NM_052925]
A_23_P422911	HS6ST3	2.10394	up	0.000258171	4.71442e-05	5.09078	6.16387	chr13:97491648-97491707	NM_153456	Homo sapiens heparan sulfate 6-O-sulfotransferase 3 (HS6ST3), mRNA [NM_153456]
A_19_P00809781		2.10026	up	0.0119475	0.00506842	2.56268	3.63325	chr6:64250638-64250697		lincRNA:chr6:64239166-64256216 forward strand
A_33_P3266898	DSC3	2.09848	up	0.000709532	0.000180321	4.42961	5.49896	chr18:28576994-28576935	NM_001941	Homo sapiens desmocollin 3 (DSC3), transcript variant Dsc3a, mRNA [NM_001941]
A_19_P00812884		2.0974	up	0.00349336	0.00122376	5.01159	6.08019	chr10:134137713-134137772		lincRNA:chr10:134136360-134144210 forward strand
A_33_P3399208		2.08979	up	0.00309078	0.00105202	8.80279	9.86614			major histocompatibility complex, class I, B [Source:HGNC Symbol;Acc:4932] [ENST00000466304]
A_33_P3424217		2.08862	up	0.000127542	1.62619e-05	9.32494	10.3875		XM_003119092	major histocompatibility complex, class II, DQ beta 1 [Source:HGNC Symbol;Acc:4944] [ENST00000399670]
A_23_P139418	GALNTL4	2.08615	up	0.0003778	7.88452e-05	8.03489	9.09573	chr11:11292667-11292608	NM_198516	Homo sapiens UDP-N-acetyl-alpha-D-galactosamine:polypeptide N-acetylgalactosaminyltransferase-like 4 (GALNTL4), mRNA [NM_198516]
A_23_P147805	UPP1	2.08441	up	0.00335874	0.00116826	9.89349	10.9531	chr7:48134390-48146494		uridine phosphorylase 1 [Source:HGNC Symbol;Acc:12576] [ENST00000457596]
A_19_P00322711	XLOC_013282	2.08357	up	5.76478e-05	3.51479e-06	8.06074	9.1198	chr19:28283976-28283917		BROAD lincRNAs version v2 (http://www.broadinstitute.org/genome_bio/human_lincrnas/)
A_23_P19624	BMP6	2.08297	up	7.33552e-05	6.32756e-06	6.87704	7.93568	chr6:7881395-7881454	NM_001718	Homo sapiens bone morphogenetic protein 6 (BMP6), mRNA [NM_001718]
A_23_P404045	MTHFR	2.08289	up	0.00601678	0.00231702	3.33028	4.38887	chr1:11854475-11854421	NM_005957	Homo sapiens methylenetetrahydrofolate reductase (NAD(P)H) (MTHFR), mRNA [NM_005957]
A_23_P79978	SLC24A3	2.08015	up	4.28176e-05	1.62661e-06	8.3795	9.43619	chr20:19703459-19703518	NM_020689	Homo sapiens solute carrier family 24 (sodium/potassium/calcium exchanger), member 3 (SLC24A3), mRNA [NM_020689]
A_23_P216225	EGR3	2.07915	up	0.00250735	0.000832932	5.84362	6.89962	chr8:22546023-22545964	NM_004430	Homo sapiens early growth response 3 (EGR3), transcript variant 1, mRNA [NM_004430]
A_33_P3294372	LOC100128881	2.07479	up	3.73578e-05	8.58533e-07	7.74804	8.801	chr16:89784514-89784573	NR_036480	Homo sapiens hypothetical LOC100128881 (LOC100128881), non-coding RNA [NR_036480]
A_19_P00319407		2.07471	up	0.000709532	0.000180072	4.51684	5.56974	chr4:53609811-53609752		lincRNA:chr4:53609750-53611888 reverse strand
A_33_P3382267	SEC16A	2.07447	up	0.046634	0.0244177	5.00857	6.06131	chr9:139336239-139336180	NM_014866	Homo sapiens SEC16 homolog A (S. cerevisiae) (SEC16A), mRNA [NM_014866]
A_19_P00316836	XLOC_001537	2.0735	up	0.00248722	0.000821864	9.76738	10.8194	chr2:75159799-75159858		BROAD lincRNAs version v2 (http://www.broadinstitute.org/genome_bio/human_lincrnas/)
A_23_P70398	VEGFA	2.07297	up	0.000199905	3.22791e-05	9.39651	10.4482	chr6:43746223-43746634	NM_001025370	Homo sapiens vascular endothelial growth factor A (VEGFA), transcript variant 6, mRNA [NM_001025370]
A_33_P3224185		2.07281	up	0.0100464	0.00417766	4.176	5.22759	chr2:162138956-162139015		Homo sapiens cDNA FLJ43586 fis, clone SKNMC2007504. [AK125574]
A_23_P154986	GGT1	2.07184	up	0.00176727	0.000548841	4.64572	5.69663	chr22:25023862-25023921	NM_005265	Homo sapiens gamma-glutamyltransferase 1 (GGT1), transcript variant 1, mRNA [NM_005265]
A_23_P331670	PYGB	2.0683	up	0.000459298	0.000102985	14.7536	15.802	chr20:25278326-25278385	NM_002862	Homo sapiens phosphorylase, glycogen; brain (PYGB), mRNA [NM_002862]
A_32_P112493	PKDCC	2.06698	up	0.000645105	0.000157871	5.52921	6.57673	chr2:42285006-42285065	NM_138370	Homo sapiens protein kinase domain containing, cytoplasmic homolog (mouse) (PKDCC), mRNA [NM_138370]
A_33_P3222380	AHNAK2	2.06327	up	0.0143147	0.00624157	4.99903	6.04397	chr14:105411626-105411567	NM_138420	Homo sapiens AHNAK nucleoprotein 2 (AHNAK2), mRNA [NM_138420]
A_23_P360626	PLD6	2.06289	up	0.000153774	2.22542e-05	8.02994	9.07461	chr17:17104468-17104409	NM_178836	Homo sapiens phospholipase D family, member 6 (PLD6), mRNA [NM_178836]
A_19_P00802607	XLOC_001537	2.06076	up	4.28176e-05	1.5624e-06	7.48958	8.53276	chr2:75169804-75169863		BROAD lincRNAs version v2 (http://www.broadinstitute.org/genome_bio/human_lincrnas/)
A_24_P930418	RBPMS	2.05787	up	0.0217155	0.00995408	2.69593	3.73708	chr8:30402947-30403006		Homo sapiens cDNA FLJ32971 fis, clone TESTI2008847. [AK057533]
A_24_P50801	NRP2	2.0568	up	0.000641682	0.000156634	6.64384	7.68424	chr2:206608080-206608139	NM_201264	Homo sapiens neuropilin 2 (NRP2), transcript variant 6, mRNA [NM_201264]
A_23_P163361	RLBP1	2.05259	up	4.75341e-05	2.38853e-06	8.00265	9.04009	chr15:89753316-89753257	NM_000326	Homo sapiens retinaldehyde binding protein 1 (RLBP1), mRNA [NM_000326]
A_23_P151805	FBLN5	2.05202	up	0.00379946	0.00134043	4.04815	5.08519	chr14:92336140-92336081	NM_006329	Homo sapiens fibulin 5 (FBLN5), mRNA [NM_006329]
A_32_P87697	HLA-DRA	2.05129	up	0.000586929	0.000141446	10.8669	11.9035	chr6:32412448-32412507	NM_019111	Homo sapiens major histocompatibility complex, class II, DR alpha (HLA-DRA), mRNA [NM_019111]
A_23_P104318	DDIT4	2.04834	up	0.00110306	0.000313103	13.1256	14.1601	chr10:74035363-74035422	NM_019058	Homo sapiens DNA-damage-inducible transcript 4 (DDIT4), mRNA [NM_019058]
A_33_P3416414		2.04764	up	0.00117045	0.000338049	8.42919	9.46315	chr8:050652922-050652863
A_23_P91390	THBD	2.04487	up	0.00447205	0.00161602	5.70085	6.73285	chr20:23026866-23026807	NM_000361	Homo sapiens thrombomodulin (THBD), mRNA [NM_000361]
A_23_P5983	PLTP	2.04385	up	0.000252381	4.50628e-05	10.6524	11.6837	chr20:44527701-44527642	NM_006227	Homo sapiens phospholipid transfer protein (PLTP), transcript variant 1, mRNA [NM_006227]
A_23_P65651	WARS	2.04361	up	0.000135274	1.83218e-05	11.4107	12.4418	chr14:100801100-100801041	NM_004184	Homo sapiens tryptophanyl-tRNA synthetase (WARS), transcript variant 1, mRNA [NM_004184]
A_33_P3362296	KCNG1	2.0399	up	0.000142147	1.98323e-05	7.83852	8.86702	chr20:49625278-49625219		potassium voltage-gated channel, subfamily G, member 1 [Source:HGNC Symbol;Acc:6248] [ENST00000396017]
A_23_P38154	FDXR	2.03797	up	4.75341e-05	2.25934e-06	12.5318	13.559	chr17:72858709-72858650	NM_004110	Homo sapiens ferredoxin reductase (FDXR), nuclear gene encoding mitochondrial protein, transcript variant 2, mRNA [NM_004110]
A_32_P216566	RIPPLY2	2.037	up	0.00875709	0.00356267	3.48419	4.51064	chr6:84567036-84567095	NM_001009994	Homo sapiens ripply2 homolog (zebrafish) (RIPPLY2), mRNA [NM_001009994]
A_19_P00800555	XLOC_013283	2.0367	up	0.0292373	0.0141647	8.34628	9.37251	chr19:28263356-28263297		BROAD lincRNAs version v2 (http://www.broadinstitute.org/genome_bio/human_lincrnas/)
A_33_P3347040	LOC100131094	2.03338	up	0.00504982	0.00187565	7.77876	8.80264	chr19:4685870-4685929	NM_001242901	Homo sapiens hypothetical LOC100131094 (LOC100131094), mRNA [NM_001242901]
A_23_P169437	LCN2	2.02713	up	0.0389313	0.0197075	2.29381	3.31325	chr9:130914244-130914303	NM_005564	Homo sapiens lipocalin 2 (LCN2), mRNA [NM_005564]
A_33_P3333982	PDE4DIP	2.02562	up	0.000490182	0.000111128	6.44731	7.46568	chr1:144951824-144951765	NM_022359	Homo sapiens phosphodiesterase 4D interacting protein (PDE4DIP), transcript variant 3, mRNA [NM_022359]
A_33_P3234277	HLA-DPA1	2.02413	up	0.000125363	1.54552e-05	12.2566	13.2739	chr6:33036945-33036886	NM_001242524	Homo sapiens major histocompatibility complex, class II, DP alpha 1 (HLA-DPA1), transcript variant 2, mRNA [NM_001242524]
A_19_P00320330		2.02408	up	0.00818297	0.00326302	4.41789	5.43515	chr8:129007415-129007474		lincRNA:chr8:129007001-129010483 forward strand
A_33_P3265935		2.02015	up	0.00155889	0.000474445	3.39186	4.40632	chr15:085760614-085760555
A_19_P00322255		2.01754	up	0.00447205	0.0016129	7.401	8.41359	chr8:107283988-107284047		lincRNA:chr8:107282463-107284434 forward strand
A_33_P3707547	LOC541467	2.01107	up	0.00348385	0.00121827	2.17675	3.18471	chr4:75022302-75022243		Homo sapiens hypothetical LOC541467, mRNA (cDNA clone IMAGE:4830703), partial cds. [BC045815]
A_33_P3332724	ALMS1	2.01089	up	0.0473388	0.0249031	3.81168	4.81952	chr2:73682362-73682421	NM_015120	Homo sapiens Alstrom syndrome 1 (ALMS1), mRNA [NM_015120]
A_23_P119448	PPP6R1	2.00844	up	0.0232867	0.0107611	6.29211	7.29819	chr19:55741657-55741598	NM_014931	Homo sapiens protein phosphatase 6, regulatory subunit 1 (PPP6R1), mRNA [NM_014931]
A_23_P148410	FTHL17	2.00766	up	0.000323925	6.43826e-05	12.7112	13.7167	chrX:31089993-31089934	NM_031894	Homo sapiens ferritin, heavy polypeptide-like 17 (FTHL17), mRNA [NM_031894]
A_19_P00317504	XLOC_014327	2.00756	up	0.0481059	0.0253677	2.56394	3.56938	chr22:27064326-27064267		BROAD lincRNAs version v2 (http://www.broadinstitute.org/genome_bio/human_lincrnas/)
A_19_P00316528	XLOC_012166	2.00708	up	0.00610206	0.00236035	3.2869	4.292	chr17:29939656-29939715		BROAD lincRNAs version v2 (http://www.broadinstitute.org/genome_bio/human_lincrnas/)
A_19_P00316946		2.00697	up	0.0410609	0.0210915	7.29959	8.30461	chr19:28269674-28269615		lincRNA:chr19:28269547-28283939 reverse strand
A_33_P3413468	EDA2R	2.00546	up	0.000125363	1.5651e-05	6.84898	7.85291	chrX:65815549-65815490	NM_001242310	Homo sapiens ectodysplasin A2 receptor (EDA2R), transcript variant 3, mRNA [NM_001242310]
A_33_P3369864		2.00249	up	0.000413993	9.07699e-05	3.19896	4.20075	chr17:010424717-010424776
A_19_P00321990		2.00138	up	0.0288031	0.0139006	7.51049	8.51148	chr19:28269652-28269593		lincRNA:chr19:28269395-28283939 reverse strand
A_32_P52785	DAAM2	2.00026	up	0.000258171	4.71089e-05	7.44773	8.44792	chr6:39872302-39872361	NM_015345	Homo sapiens dishevelled associated activator of morphogenesis 2 (DAAM2), transcript variant 2, mRNA [NM_015345]
(a) and (b) show the mean values from three independent experiments

## Sheet: Table S2
Table S2: miRNAs microarray analysis in EFV-treated A-375 cells
P-value cut-off:0.05
Fold change cut-off:1.5
Selected Test : Moderated T-Test
Multiple Testing Correction: Benjamini-Hochberg
Systematic Name	Regulation	*FC Absolute	Corrected P-value	P-value	A375 CTR (log2; n=2)	A375 EFV (log2; n=3)	Accession	Chromosome coordinates
hsa-miR-130a	down	1.60892	0.0281776	0.0101624	5.89398	5.20788	mir|hsa-miR-130a|mir|MIMAT0000425	chr11:057165322-057165305///chr11:057165322-057165304
hsa-miR-132	down	2.4827	0.0427954	0.0238532	1.57766	0.265748	mir|hsa-miR-132|mir|MIMAT0000426	chr17:001899973-001899988///chr17:001899973-001899987
hsa-miR-139-5p	down	2.98116	0.0309693	0.0126923	1.82446	0.248592	mir|hsa-miR-139-5p|mir|MIMAT0000250	chr11:072003795-072003809///chr11:072003795-072003810
hsa-miR-16-2*	down	2.09692	0.0388055	0.0184485	2.19164	1.12336	mir|hsa-miR-16-2*|mir|MIMAT0004518	chr3:161605300-161605282///chr3:161605300-161605280///chr3:161605300-161605281///chr3:161605300-161605279
hsa-miR-181a-2	down	2.02509	0.0181865	0.00506838	1.16165	0.143661	mir|hsa-miR-181a-2*|mir|MIMAT0004558	chr9:126494639-126494623///chr9:126494639-126494625///chr9:126494639-126494624///chr9:126494639-126494626
hsa-miR-181c	down	1.87667	0.042183	0.0221288	1.09975	0.191575	mir|hsa-miR-181c|mir|MIMAT0000258	chr19:013846560-013846543///chr19:013846560-013846542
hsa-miR-199b-3p	down	2.66674	0.0131592	0.000993111	4.50464	3.08956	mir|hsa-miR-199b-3p|mir|MIMAT0004563| mir|hsa-miR-199a-3p|mir|MIMAT0000232	chr1:170380317-170380335///chr1:170380317-170380336
hsa-miR-199b-5p	down	3.31353	0.014249	0.00188316	3.36887	1.6405	mir|hsa-miR-199b-5p|mir|MIMAT0000263	chr9:130046883-130046904///chr9:130046883-130046903
hsa-miR-21*	down	1.52595	0.0131592	0.00151007	5.03412	4.42442	mir|hsa-miR-21*|mir|MIMAT0004494	chr17:055273474-055273461///chr17:055273474-055273460
hsa-miR-25	down	1.55544	0.0131592	0.000576225	8.02846	7.39113	mir|hsa-miR-25|mir|MIMAT0000081	chr7:099529130-099529146///chr7:099529130-099529147
hsa-miR-32	down	1.72365	0.0301434	0.0113656	0.820953	0.0354872	mir|hsa-miR-32|mir|MIMAT0000090	chr9:110848373-110848391///chr9:110848373-110848389///chr9:110848373-110848392///chr9:110848373-110848390
hsa-miR-33a	down	1.59115	0.0390179	0.0191891	0.70556	0.0354872	mir|hsa-miR-33a|mir|MIMAT0000091	chr22:040626919-040626900///chr22:040626919-040626899
hsa-miR-371-3p	down	1.9634	0.0195122	0.00575769	1.00884	0.0354872	mir|hsa-miR-371-3p|mir|MIMAT0000723	chr19:058982804-058982787///chr19:058982804-058982786
hsa-miR-515-3p	down	1.56728	0.0337379	0.0149332	5.40655	4.75828	mir|hsa-miR-515-3p|mir|MIMAT0002827	chr19:058874140-058874120///chr19:058874140-058874121
hsa-miR-515-5p	down	1.78822	0.016023	0.00394007	4.13301	3.29449	mir|hsa-miR-515-5p|mir|MIMAT0002826	chr19:058874105-058874085///chr19:058874105-058874083///chr19:058874105-058874084
hsa-miR-517*	down	1.61133	0.0160148	0.00367553	0.723736	0.0354872	mir|hsa-miR-517*|mir|MIMAT0002851	chr19:058907369-058907354///chr19:058907369-058907353
hsa-miR-518d-3p	down	1.66488	0.0423028	0.0228851	3.01235	2.27693	mir|hsa-miR-518d-3p|mir|MIMAT0002864	chr19:058930015-058929998///chr19:058930015-058929999
hsa-miR-518f	down	2.71097	0.0336573	0.0143457	1.68626	0.24745	mir|hsa-miR-518f|mir|MIMAT0002842	chr19:058895153-058895135///chr19:058895153-058895134
hsa-miR-524-5p	down	1.73695	0.0156829	0.0029197	2.57693	1.78037	mir|hsa-miR-524-5p|mir|MIMAT0002849	chr19:058906104-058906088///chr19:058906104-058906087
hsa-miR-1225-5p	up	1.50275	0.0237718	0.00766461	4.37085	4.95845	mir|hsa-miR-1225-5p|mir|MIMAT0005572	chr16:002080265-002080275///chr16:002080265-002080273///chr16:002080265-002080276///chr16:002080265-002080274
hsa-miR-125b-2	up	1.6079	0.0440698	0.0252859	2.58989	3.27507	mir|hsa-miR-125b-2*|mir|MIMAT0004603	chr21:016884502-016884488///chr21:016884502-016884489
hsa-miR-146a	up	1.57637	0.0131592	0.00130205	5.96961	6.62622	mir|hsa-miR-146a|mir|MIMAT0000449	chr5:159844978-159844961///chr5:159844978-159844960
hsa-miR-148a	up	1.67686	0.014249	0.00210231	4.39435	5.14011	mir|hsa-miR-148a|mir|MIMAT0000243	chr7:025956067-025956086///chr7:025956067-025956085
hsa-miR-188-5p	up	1.7036	0.0146025	0.00239386	2.13187	2.90046	mir|hsa-miR-188-5p|mir|MIMAT0000457	chrX:049654883-049654872///chrX:049654883-049654871
hsa-miR-193b	up	1.56366	0.0258661	0.00890472	4.96036	5.60528	mir|hsa-miR-193b|mir|MIMAT0002819	chr16:014305396-014305382///chr16:014305396-014305381
hsa-miR-197	up	1.5216	0.0156829	0.00334225	5.9077	6.51328	mir|hsa-miR-197|mir|MIMAT0000227	chr1:109943106-109943090///chr1:109943106-109943091
hsa-miR-204	up	2.51956	0.00528441	8.66297e-05	3.90011	5.23328	mir|hsa-miR-204|mir|MIMAT0000265	chr9:072614767-072614785///chr9:072614767-072614786
hsa-miR-23b	up	1.52177	0.0237718	0.00779403	7.66972	8.27547	mir|hsa-miR-23b|mir|MIMAT0000418	chr9:096887388-096887372///chr9:096887388-096887373
hsa-miR-34b*	up	1.56378	0.0156829	0.00319842	4.75943	5.40447	mir|hsa-miR-34b*|mir|MIMAT0000685	chr11:110888907-110888887///chr11:110888907-110888886
hsa-miR-378	up	1.56361	0.0181865	0.00481107	4.55215	5.19703	mir|hsa-miR-378|mir|MIMAT0000732	chr5:149092643-149092632///chr5:149092643-149092631
hsa-miR-494	up	1.79475	0.0350373	0.0160827	4.96847	5.81225	mir|hsa-miR-494|mir|MIMAT0002816	chr14:100565792-100565779///chr14:100565792-100565778
hsa-miR-513a-5p	up	2.58846	0.042183	0.0218694	0.528576	1.90067	mir|hsa-miR-513a-5p|mir|MIMAT0002877	chrX:146102748-146102763///chrX:146102748-146102762
hsa-miR-574-3p	up	1.8493	0.0131592	0.0009603	5.70173	6.58871	mir|hsa-miR-574-3p|mir|MIMAT0003239	chr4:038546129-038546114///chr4:038546129-038546115
hsa-miR-638	up	1.56351	0.0302823	0.0119143	3.81408	4.45886	mir|hsa-miR-638|mir|MIMAT0003308	chr19:010690119-010690107///chr19:010690119-010690106
hsa-miR-923	up	1.67744	0.0131592	0.0014803	9.63064	10.3769	mir|hsa-miR-923|mir|MIMAT0004973	chr17:030502321-030502337///chr17:030502321-030502336
* ratio between the median of the absolute values observed in replicates of EFV vs CTR samples

## Sheet: Table S3 list modulated UCRs
Table S3: UCR microarray analysis in EFV-treated A-375 cells
P-value cut-off:0.05
Fold change cut-off:1.5
Selected Test : Moderated T-Test
Multiple Testing Correction: No Correction
Probe name	Regulation	*FC Absolute	P-value	A375 CTR (log2; n=2)	A375 EFV (log2; n=3)
uc.135+_1-53	down	1.66335	0.0412803	1.59476	0.860669
uc.144+_142-191_RC	down	1.63157	0.0412729	6.06565	5.35939
uc.169+_31-80	down	3.0297	0.000637662	3.91171	2.31254
uc.169+_31-80_RC	down	1.6302	0.0264361	3.49001	2.78496
uc.174+_178-227	down	1.70365	0.0477699	7.28756	6.51893
uc.185+_30-87_RC	down	1.67271	0.0394223	6.30715	5.56496
uc.186+_70-125_RC	down	1.91604	0.0368794	7.37805	6.43992
uc.193+_112-161_RC	down	1.7059	0.0308195	4.14931	3.37877
uc.193+_261-319_RC	down	1.77596	0.0441819	4.11927	3.29067
uc.194+_5-56	down	2.58251	0.0386842	2.00993	0.641157
uc.194+_5-56_RC	down	2.96536	0.00309045	2.51372	0.945512
uc.194+_61-114	down	4.53517	0.00908902	2.8959	0.714741
uc.194+_61-114_RC	down	3.33697	0.0285836	3.04698	1.30844
uc.209+_10-65_RC	down	1.71766	0.0221147	3.04421	2.26376
uc.209+_142-201_RC	down	1.82017	0.0477423	5.37071	4.50663
uc.209+_191-250_RC	down	1.76784	0.0159698	6.98307	6.16108
uc.209+_84-143_RC	down	1.83353	0.0391497	2.63262	1.75799
uc.215+_77-126_RC	down	1.92149	0.0107877	2.07863	1.13641
uc.24+_35-90_RC	down	1.56017	0.0471426	2.81598	2.17428
uc.276+_255-305	down	1.73201	5.36998e-05	3.40712	2.61468
uc.28+_57-109	down	1.51802	0.0385983	4.70179	4.0996
uc.308+_209-259	down	1.75559	0.00675449	2.5364	1.72444
uc.313+_165-224_RC	down	1.52294	0.047983	3.32625	2.71939
uc.336+_197-246_RC	down	1.96201	0.0157874	2.69167	1.71934
uc.343+_110-162	down	1.79592	0.0120678	4.8788	4.03407
uc.345+_156-207	down	1.59128	0.0409511	3.01748	2.34729
uc.388+_173-222	down	2.19855	0.0167837	3.01439	1.87784
uc.391+_35-94	down	1.72618	0.0443696	1.7995	1.01191
uc.407+_202-254	down	1.51805	0.0204289	5.67993	5.07771
uc.408+_12-61_RC	down	1.89374	0.0386866	4.57101	3.64978
uc.409+_84-135_RC	down	1.51677	0.0442994	2.48866	1.88765
uc.455+_20-79_RC	down	1.57413	0.0247874	6.88749	6.23294
uc.457+_78-129_RC	down	1.63874	0.0264382	4.04304	3.33045
uc.459+_64-118	down	2.6711	0.00545603	3.60521	2.18777
uc.77+_162-221_RC	down	2.44114	0.0140493	3.12501	1.83746
uc.123+_381-431	up	1.50742	0.0380848	0.919203	1.51129
uc.14+_143-192	up	1.80047	0.00189782	2.18863	3.037
uc.155+_16-72_RC	up	2.30625	0.0159492	1.87826	3.08381
uc.158+_51-104_RC	up	2.30294	0.0438458	1.04029	2.24376
uc.17+_148-199	up	1.70538	0.0190798	0.979608	1.7497
uc.20+_13-62	up	2.02555	0.0132012	1.02313	2.04144
uc.216+_1-50	up	2.041	0.0471706	4.49297	5.52225
uc.232+_20-69_RC	up	1.662	0.0255365	2.59171	3.32463
uc.234+_65-123	up	1.66934	0.0375799	1.04237	1.78165
uc.240+_130-181_RC	up	2.69	0.0262581	2.3651	3.7927
uc.250+_149-208_RC	up	1.57711	0.0274289	2.07597	2.73325
uc.260+_157-208_RC	up	3.83891	0.0195841	3.85394	5.79464
uc.274+_243-300_RC	up	1.59438	0.0472584	3.98583	4.65882
uc.292+_51-101_RC	up	1.68779	0.0230974	9.15865	9.91379
uc.295+_77-129_RC	up	1.53687	0.0263594	3.80147	4.42147
uc.303+_190-245_RC	up	3.5658	0.008701	1.50129	3.33551
uc.328+_97-146_RC	up	1.88713	0.0428408	4.8326	5.74879
uc.352+_142-191_RC	up	3.16351	0.00160939	1.48535	3.14687
uc.365+_178-234	up	1.58175	0.0287389	0.995046	1.65657
uc.38+_60-119_RC	up	1.75151	0.0251121	4.19962	5.00821
uc.398+_42-92_RC	up	1.51394	0.00926905	2.08877	2.68707
uc.467+_623-673	up	2.19086	0.0476453	3.1996	4.3311
uc.473+_69-121	up	1.84239	0.0143961	5.23921	6.12079
uc.57+_80-129_RC	up	2.86421	0.00246507	1.7152	3.23334
uc.78+_187-236	up	1.78049	0.02127	2.27	3.10227
* ratio between the median of the absolute values observed in replicates of EFV vs CTR samples
						57

## Sheet: normalized data
ProbeName	[A375 RNA CTR, 2a]	[A375 RNA CTR, 2b]	[A375 RNA EFV, 1a]	[A375 RNA EFV, 1b]	[A375 RNA EFV, 1c]
GE_BrightCorner	16.9289	17.1313	17.1313	17.1313	17.26
DarkCorner	0.956658	1.1382	0.705917	0.960635	1.98081
uc.478+_193-252_RC	0.921274	0.592924	0.784352	0.684709	0.924962
uc.280+_110-169	6.35018	6.57536	6.15088	5.84949	6.17958
uc.420+_35-91_RC	8.84669	8.45186	8.95573	8.06369	8.00193
uc.322+_89-148	0.577481	0.512163	0.576665	0.535892	0.470101
uc.93+_80-139_RC	0.520417	0.592103	0.801199	0.577038	0.479113
uc.227+_155-208	0.597313	0.562174	0.543918	0.603629	0.77072
uc.227+_52-111_RC	0.549674	0.646874	0.560919	0.604333	0.487284
uc.164+_140-191	6.25332	5.54937	6.76033	6.59815	6.20026
uc.107+_7-56	1.07438	0.765516	0.950277	0.731138	0.486737
uc.306+_93-146	0.682607	0.709747	0.882669	0.572299	1.1279
uc.420+_169-228_RC	5.67831	5.16582	5.40644	4.49973	5.27258
uc.170+_18-67_RC	1.90153	1.78985	1.81541	2.14206	1.52544
uc.129+_67-116	4.61506	4.23158	4.49628	4.60015	4.95943
uc.36+_97-156	3.05273	2.48158	2.89175	2.48158	3.03154
A_23_P154235	3.45396	2.85684	3.28107	2.60375	3.09926
uc.311+_90-148	0.606917	0.80975	0.666327	0.598838	0.48933
uc.334+_156-214_RC	1.26705	0.71505	1.32331	1.20728	2.06268
uc.107+_57-116_RC	0.619551	0.528251	0.702781	0.658941	0.502631
uc.389+_206-265	0.476603	0.499767	0.756881	0.660843	0.488387
uc.50+_64-116	4.24298	4.88191	4.30905	4.63623	3.51313
uc.14+_93-142_RC	3.16383	2.74939	2.88979	3.38033	2.08529
uc.379+_123-181	0.701873	0.723943	0.750188	0.541466	0.498974
uc.373+_7-66	0.508301	0.506218	0.553538	0.521073	0.488168
uc.391+_122-177	1.01439	0.766614	0.785134	0.643497	1.04477
uc.108+_223-277	0.597621	0.518432	0.545542	0.527982	0.48082
uc.289+_69-128	0.6107	0.519447	0.524793	0.516986	0.460527
uc.89+_62-116_RC	1.72206	1.82175	1.51896	2.04408	2.13698
uc.428+_78-130	1.01825	0.705481	0.695984	0.544705	1.64528
uc.232+_173-232_RC	0.524582	0.524151	0.625876	0.54625	0.509396
uc.319+_173-225_RC	2.65395	2.71885	2.85684	2.96607	3.12479
uc.108+_305-362_RC	7.84191	7.28364	7.73932	7.94389	9.34931
uc.265+_127-184	6.7307	6.63333	6.97958	6.56335	6.78705
uc.405+_124-183	0.497024	0.492175	0.748577	0.511963	0.550579
uc.109+_84-136_RC	0.624522	0.44893	0.567378	0.475664	1.01887
uc.343+_110-162_RC	5.0834	5.10636	4.8273	4.64907	4.56921
uc.136+_7-56	0.685667	0.725482	0.649032	2.07826	1.1634
uc.343+_291-342	4.89923	5.05803	5.00895	5.52143	4.93275
A_23_P216068	5.0005	4.69339	4.62008	4.18263	4.55524
uc.329+_151-206_RC	1.89325	1.07073	2.04408	2.03075	2.95365
uc.422+_38-89	1.78985	1.19002	1.88212	1.20322	1.48687
uc.186+_158-207	12.3724	11.2237	11.5274	10.8339	12.199
uc.8+_64-121_RC	0.661825	0.64299	1.16212	1.09111	0.9242
uc.43+_194-247	0.929103	0.86318	1.30159	0.861526	0.472407
A_23_P1331	4.05154	3.49501	2.3641	1.58569	1.77223
uc.285+_127-177_RC	3.22682	3.96323	3.01106	3.50861	2.69334
uc.332+_168-227	0.87297	0.55254	1.08032	1.03166	1.17404
uc.202+_111-170	0.668648	0.924962	0.616092	0.85176	0.558162
uc.306+_1-60	0.514155	0.600727	0.575526	0.539775	0.478282
uc.325+_161-220_RC	0.477641	0.484877	0.681403	0.44741	0.595776
uc.421+_196-248	0.617	0.640714	0.607695	0.611619	0.4413
uc.444+_24-83_RC	1.34299	2.04158	1.48305	0.732246	0.586978
uc.146+_55-109	0.708477	0.533935	0.613403	0.50847	0.537051
uc.307+_97-146_RC	0.701145	1.3381	0.810249	1.05194	0.458685
uc.38+_10-69	0.581163	0.531863	0.550327	0.531931	0.502131
uc.2+_135-194	0.505551	0.517624	0.579425	0.55863	0.476365
uc.277+_56-115	1.05194	0.806759	0.79704	0.910368	0.543637
uc.175+_194-250	0.659933	0.597147	0.622704	0.56629	0.613678
uc.116+_55-114_RC	0.58959	0.534548	0.577837	0.547569	0.443137
uc.157+_93-147_RC	0.804075	0.659591	0.89134	0.594219	1.13055
uc.339+_8-57	6.40987	5.70975	6.32855	6.51126	7.41347
uc.327+_72-125	2.30207	2.3926	2.29876	2.36808	4.49973
uc.224+_1-51_RC	0.462956	0.488387	0.540063	0.760117	0.516095
uc.373+_205-254_RC	1.29421	0.87828	1.27532	0.618306	1.04409
uc.342+_124-173	0.703091	0.550579	0.760117	0.528082	1.63494
uc.137+_44-103_RC	0.543127	0.598178	0.600472	0.788317	1.05398
uc.396+_30-88	0.628764	0.625876	0.696507	0.581839	1.09832
uc.9+_19-78_RC	0.584893	0.651631	0.62729	0.621399	0.522366
uc.218+_216-275	0.787212	1.42625	0.69481	0.774739	1.19002
uc.224+_163-212	0.591683	0.523255	0.646778	0.539219	0.475478
uc.88+_254-305	17.1313	16.9289	16.9289	16.9289	16.9289
uc.73+_102-152	1.32119	0.541991	1.19002	0.932881	1.56185
uc.188+_12-71	0.582092	0.840957	0.618069	0.593665	0.409727
uc.221+_40-89_RC	0.629174	0.585523	0.56308	0.919246	0.45931
uc.265+_70-119	6.92646	6.76033	7.28364	7.09633	6.81382
uc.425+_85-134_RC	3.30407	2.7303	3.02348	3.37626	3.41555
uc.39+_277-336_RC	0.683337	0.564583	0.543754	0.542862	0.467073
uc.376+_232-290_RC	1.26597	1.16647	0.952495	0.969775	0.464581
uc.266+_183-233_RC	0.845524	0.722346	0.582174	0.573589	0.535358
uc.209+_10-65	2.28952	2.50688	1.8766	1.52257	1.16212
uc.145+_192-244_RC	0.66276	0.567378	0.592103	0.583016	0.501419
uc.309+_166-215_RC	0.499641	0.920213	0.506582	0.657588	0.589069
uc.88+_87-138_RC	6.00094	4.60795	5.83792	5.63035	6.71398
uc.99+_236-295	0.548795	0.658941	0.5712	0.602933	0.524582
uc.364+_3-62_RC	0.584277	0.691869	0.60543	0.648345	0.496809
uc.192+_96-145_RC	4.17127	2.95795	4.25333	4.53066	3.84884
uc.113+_187-246	5.28815	5.42506	5.2617	5.6249	6.15088
uc.216+_66-117_RC	0.528824	0.563476	0.598314	0.581373	1.09274
uc.97+_76-132_RC	0.71669	0.91285	0.584137	0.765787	0.453166
uc.95+_1-50	4.81888	5.16103	4.90391	5.4195	4.28275
uc.41+_3-62_RC	0.912174	1.00052	0.593028	1.00052	1.17942
uc.221+_124-181	0.501819	0.535081	0.718471	0.545238	0.486316
uc.483+_222-272	1.03318	1.23245	0.903899	0.526101	0.491793
uc.345+_156-207	3.00343	3.03154	2.60752	2.3474	2.08696
(+)E1A_r60_n11	7.03349	7.01401	7.25782	6.86517	6.2971
uc.212+_18-68_RC	5.48588	5.2574	5.54083	5.67831	6.0439
uc.307+_97-146	1.7335	1.23009	1.37894	0.638885	1.42625
uc.62+_50-99_RC	0.534258	0.738927	0.655201	0.517665	0.494247
uc.298+_122-181	0.515874	0.514944	0.55893	0.633366	0.508767
uc.312+_2-61_RC	0.898077	0.686401	0.98454	1.01278	0.470689
uc.402+_140-199_RC	0.579137	0.511193	0.567917	0.531356	0.538511
uc.110+_185-238	0.929701	1.54561	0.865253	0.973931	0.927139
uc.352+_7-66	0.525634	0.541315	0.569806	0.624784	0.549543
uc.474+_130-179_RC	6.39736	5.92221	6.01591	5.70145	5.74424
uc.48+_96-149_RC	8.21467	9.10101	8.06369	7.79406	7.35446
uc.391+_223-282	0.9711	1.04678	0.788317	0.702627	0.493461
uc.460+_131-190	0.524126	0.532835	0.561965	0.532882	0.503635
uc.331+_79-132_RC	0.537789	0.554838	0.611834	0.545145	0.44741
uc.159+_143-192	0.517822	0.52393	0.532784	0.514085	0.457809
uc.234+_1-60_RC	3.6711	4.18263	3.78003	4.36292	4.74738
uc.373+_132-191	1.49879	1.8984	1.78337	2.07648	1.42285
uc.160+_127-186_RC	0.519561	0.544705	0.679567	0.524904	0.493098
uc.276+_1-60	1.03012	0.552854	0.89537	0.714603	1.11442
uc.214+_119-178	0.509171	0.689226	0.778803	0.518896	0.471004
uc.333+_196-245_RC	4.06346	3.75314	3.71709	2.98741	3.72538
uc.207+_118-177_RC	0.598838	0.715291	0.829497	0.516379	0.731456
uc.251+_78-136	0.522598	0.999935	0.564164	0.537526	0.527454
uc.320+_3-62	0.535214	0.526445	0.507278	0.490712	0.507785
uc.268+_32-89	0.483735	0.497658	0.503635	0.510299	0.509171
uc.394+_153-202	3.52178	3.2402	3.54455	3.81934	3.33871
(-)3xSLv1	0.576149	0.584277	0.672781	0.553422	0.724658
uc.57+_132-181	0.652918	0.491793	0.660089	0.483806	0.510018
uc.51+_113-168_RC	0.539496	0.544026	0.768366	0.537614	0.50355
uc.3+_95-151	0.818947	1.15164	0.533729	0.669928	0.75767
uc.13+_171-221	6.70826	6.08204	6.49839	6.76033	6.53683
RC7	0.593855	0.6808	0.662244	0.527879	0.484728
uc.89+_227-286	0.616414	0.516494	0.581973	0.532029	0.485464
uc.332+_114-173	0.520105	0.66276	0.82574	0.584374	0.522317
uc.399+_128-187	0.860262	0.808738	1.06419	1.23847	0.895822
uc.226+_8-67	0.561321	0.621399	0.60879	0.595249	0.430477
uc.152+_152-201_RC	1.0235	0.579014	0.737595	0.644386	0.547678
uc.160+_127-186	0.674467	0.501819	0.577895	0.525885	0.508387
uc.57+_80-129_RC	1.86253	1.56787	3.16383	3.12479	3.41139
uc.302+_184-243_RC	0.529288	0.864438	0.672227	1.04039	0.607493
uc.47+_125-184_RC	0.554838	0.58315	0.597147	0.582898	0.490418
uc.439+_3-62	0.5695	0.590584	0.61288	0.769166	0.515795
uc.367+_134-193_RC	0.480364	0.486316	0.533672	0.499438	0.472843
uc.24+_273-332	0.780354	0.6497	0.630759	0.80975	0.530001
uc.397+_189-241	0.543501	0.602356	0.553357	0.550826	0.470298
uc.435+_17-76_RC	0.525252	0.963461	1.09478	0.647158	0.462712
uc.327+_129-188_RC	0.706298	0.765238	1.21732	0.778803	0.897458
uc.110+_185-238_RC	14.6751	14.3033	14.6751	14.2133	14.3033
uc.120+_137-191	2.85684	2.76791	2.97889	3.15287	3.23146
A_23_P58321	5.96553	6.32855	5.37171	5.13935	5.12651
uc.431+_116-175	0.546868	0.591435	0.575235	0.545417	0.527532
uc.360+_154-204	1.24217	1.54049	1.55634	1.66112	1.47737
uc.318+_131-190_RC	1.23009	0.856032	0.595602	0.574489	0.997061
uc.63+_39-98_RC	0.841594	0.680489	0.673897	0.875562	0.8488
uc.368+_164-220_RC	0.517921	0.514085	0.554227	0.525141	0.483949
uc.375+_4-63	2.67351	3.27079	2.69334	2.5495	2.36808
uc.289+_69-128_RC	0.938037	0.572692	0.56049	0.553825	0.489988
uc.454+_21-76_RC	4.09211	4.39502	4.21204	3.6761	4.10691
uc.170+_18-67	3.6211	2.96963	3.34527	3.19443	4.24298
uc.437+_1-60_RC	0.502839	0.759871	0.531011	0.623549	0.466573
uc.79+_29-88_RC	0.696259	0.552452	0.551373	0.614816	0.461806
uc.112+_26-80	3.38033	3.60254	2.90148	2.21567	3.75314
uc.305+_47-99	0.7534	0.624119	0.57439	0.571137	1.11211
uc.453+_28-77_RC	6.87577	7.79406	7.22066	7.84191	6.30894
uc.158+_51-104	0.602066	0.668648	0.604842	0.645803	0.418412
uc.428+_185-239_RC	5.05803	5.37676	5.15518	5.54083	5.84949
uc.221+_294-349	0.541192	0.538075	0.489988	0.498974	0.767842
uc.176+_133-189	0.688435	0.538976	0.56112	0.788867	0.522648
A_23_P2683	4.46015	3.77649	4.49973	3.83746	4.49628
uc.77+_162-221	0.502532	0.597621	0.601533	0.577138	0.471173
uc.369+_144-201_RC	0.551796	0.621703	0.563205	0.617684	0.456844
uc.275+_79-138	2.9984	2.86713	2.58041	2.40385	0.795538
uc.10+_121-180	0.586463	0.536478	0.765516	0.566785	0.779225
uc.370+_169-228	0.918069	0.521535	1.05476	0.497769	0.64299
uc.409+_84-135_RC	2.26069	2.71663	1.85243	1.83255	1.97798
uc.115+_82-141	1.91501	0.695984	1.7791	1.54744	0.485113
uc.340+_117-176_RC	0.726239	0.961056	0.861872	0.972253	0.463476
uc.416+_177-232_RC	2.50688	3.26652	1.958	2.37508	2.0956
uc.296+_104-154	10.0141	7.52611	8.84669	8.12496	10.5895
uc.21+_125-184	0.48431	0.893821	0.51481	0.594731	0.481041
uc.354+_1-50_RC	3.42427	3.46912	3.7722	3.70356	3.20287
uc.482+_118-177_RC	0.669158	0.525141	0.602066	0.903899	0.479335
uc.318+_183-242_RC	0.560919	0.702179	0.58496	0.591683	0.548975
uc.45+_140-199_RC	5.18201	4.54194	4.89923	4.19947	5.37171
uc.172+_1-60	0.543558	0.550685	0.567474	0.576281	0.512792
uc.243+_127-185	0.828456	0.522822	0.684462	0.618515	0.484069
A_23_P57306	5.35455	4.64907	4.66242	3.9378	4.68403
uc.337+_13-72_RC	0.50151	0.623873	0.532406	0.490895	0.518023
uc.85+_160-209	4.1263	4.04733	4.29079	4.54194	3.46414
uc.46+_69-126	6.38282	7.1846	6.57536	6.92646	5.67831
uc.96+_1-59_RC	0.828947	0.529467	0.693364	0.995259	0.800963
uc.48+_146-204_RC	7.04401	7.68564	6.78705	6.68073	6.42864
uc.298+_186-242_RC	0.595602	0.519922	0.887691	0.617534	0.519561
uc.234+_1-60	8.78516	7.80187	8.56757	8.42572	9.85091
uc.471+_21-80_RC	3.14759	3.8749	3.13614	3.54455	3.27079
uc.346+_79-128_RC	12.3288	11.3223	11.9679	11.5274	13.9957
uc.286+_136-189	0.497925	0.49437	0.570398	0.568374	0.502678
uc.319+_1-60	0.657081	0.537051	0.621399	0.519196	2.74262
uc.475+_188-237	5.49066	5.43995	5.23429	4.96863	4.89923
uc.303+_190-245	0.672227	0.595969	0.715613	0.841594	0.482295
uc.143+_38-87	2.09938	2.93813	2.33405	2.3949	1.40385
uc.274+_163-219	3.84884	3.9486	3.49501	3.0725	3.7276
uc.190+_83-138_RC	0.861526	0.502066	0.536423	0.499543	0.508661
uc.56+_81-130	0.916737	0.741644	1.40933	1.3223	1.03166
uc.219+_140-189	0.550234	0.629635	0.687873	0.689226	1.59407
uc.304+_204-253	2.39758	3.03544	2.82153	2.82712	3.10705
uc.425+_2-55_RC	3.31249	2.79431	2.92125	2.95795	1.40933
uc.285+_74-128	5.16582	5.11254	4.91896	4.42722	4.84052
uc.477+_1-50_RC	6.09911	6.7307	6.84142	7.23431	6.18969
uc.78+_122-180_RC	0.622942	0.548028	0.540882	0.838765	1.06419
uc.454+_99-148	1.67815	1.61406	1.5883	2.5462	2.01752
uc.93+_184-243	0.515999	0.735117	0.519979	0.530262	0.498594
uc.304+_149-203_RC	0.616562	0.528399	0.670785	0.672227	0.50374
uc.289+_172-231	0.867347	0.701145	0.6344	0.538203	0.48871
uc.407+_1-50	6.36751	6.39736	6.05732	6.21442	5.63837
uc.142+_1-60_RC	0.895822	1.0782	0.764991	0.527218	1.56931
uc.153+_93-142	1.59028	1.1763	1.14675	1.16801	0.830129
uc.223+_133-192_RC	1.14425	0.85327	1.12135	0.833437	2.01311
uc.12+_71-123_RC	4.79853	4.41444	4.44858	4.11805	4.42722
uc.292+_1-57_RC	2.15654	2.9726	2.16281	2.24757	2.56903
uc.24+_207-265	1.29601	1.19397	1.14762	1.13108	0.49574
uc.13+_86-135	8.52149	8.52149	8.65542	8.89327	8.32405
uc.75+_177-236_RC	0.533499	0.566197	0.562888	0.552854	0.466201
uc.219+_30-87	0.519696	0.606594	0.62015	0.768366	0.469994
uc.44+_1-50_RC	5.18887	5.5026	5.18887	5.29685	4.62643
uc.84+_128-187_RC	11.1435	11.6115	11.2237	11.4338	12.1154
uc.242+_187-238	0.478282	0.510664	0.680489	0.71589	0.470829
uc.237+_65-123	0.573505	0.620639	0.524766	0.571074	0.440568
uc.212+_62-111_RC	4.32878	3.43174	4.28499	4.39502	4.80507
uc.83+_240-295	0.741395	0.892588	0.896683	0.996265	0.668648
uc.466+_24-73	0.593541	0.651496	0.676294	0.609296	0.426535
uc.371+_239-296_RC	0.981853	0.613403	0.890463	0.626423	1.08301
uc.133+_216-272	0.703604	0.858795	0.865611	1.07997	0.457401
uc.468+_309-365	0.682842	0.679804	0.88228	1.06697	1.92066
uc.154+_122-181	2.32114	0.992337	1.89018	0.856032	0.648508
uc.292+_127-181_RC	10.252	9.58895	10.1837	10.5895	8.65542
uc.307+_159-218_RC	0.582733	0.573589	0.826462	0.583436	0.48654
uc.364+_3-62	0.510749	0.561208	0.582092	0.58315	0.487551
uc.60+_10-60	0.529467	0.614202	0.570186	0.692889	0.445259
uc.309+_98-157_RC	1.33522	1.53107	1.1763	1.26597	0.778662
uc.96+_74-133	0.724321	0.861526	0.573062	0.606446	0.588104
uc.25+_142-200	0.554004	0.526741	0.565172	0.54848	0.475664
uc.394+_5-63_RC	0.510562	0.561661	0.568236	0.580855	0.468951
uc.121+_139-194_RC	3.12064	2.40668	3.30407	3.01782	4.16362
uc.92+_53-102	0.51176	0.537169	0.549433	0.543918	0.520273
uc.196+_69-128	0.584693	0.524222	0.54203	0.545873	0.47451
uc.68+_1-60_RC	0.598473	0.603079	0.686692	0.733198	0.545646
uc.482+_23-82	0.999339	0.68545	1.00052	1.2181	0.527161
uc.229+_85-144	0.559332	0.538511	0.725156	0.669158	0.526576
uc.7+_120-179_RC	1.74208	0.870563	1.89512	1.65649	1.26023
uc.275+_79-138_RC	1.66763	2.08372	1.14533	1.42625	2.28701
uc.165+_1-57_RC	0.54269	0.568782	0.617	0.828947	0.544816
uc.130+_15-70_RC	0.574752	0.644517	0.576373	0.605992	0.455089
uc.255+_1-60_RC	0.516723	0.564164	0.49414	0.501819	0.821977
uc.63+_216-275	1.16141	1.061	1.37442	1.3502	0.746143
uc.468+_427-476	0.688653	0.683337	0.546693	0.53794	0.515444
uc.480+_8-62_RC	0.70949	0.777046	0.724321	0.685171	0.534325
uc.170+_102-159_RC	2.25357	1.90153	2.75682	2.53624	3.11506
uc.464+_588-638_RC	0.972253	0.748185	0.75542	0.924962	0.525687
uc.296+_157-206	2.25722	1.10535	2.26397	2.61056	2.33696
uc.288+_84-139	0.530706	0.559332	0.540404	0.55848	0.459662
uc.180+_167-223	0.52901	0.541125	0.515444	0.537723	0.540585
uc.387+_54-103_RC	6.84142	6.18969	6.71398	6.87577	10.5034
uc.317+_19-78	0.554092	0.610453	0.615811	0.588784	0.517822
uc.83+_189-246	0.507785	0.676294	0.53563	0.527811	0.712601
uc.356+_6-65_RC	0.547003	0.58496	0.600252	0.556431	0.491059
uc.208+_137-195	1.05852	1.34093	0.907558	0.610453	0.739538
uc.171+_17-75	0.602356	0.539496	0.55254	0.539028	0.493728
uc.251+_147-196_RC	2.71342	2.36157	2.30207	3.14122	1.29094
uc.179+_148-201	0.527615	0.535429	0.851018	0.540063	1.26138
uc.42+_124-181	0.840957	0.779798	0.918069	1.19002	0.521073
uc.308+_9-59	1.22888	1.96113	1.3381	1.13663	1.09955
uc.52+_214-273_RC	1.04278	0.83573	1.10809	1.51299	0.482173
uc.50+_64-116_RC	7.80187	8.32405	7.80187	7.80187	7.14907
uc.326+_179-238_RC	0.815283	0.774739	0.593855	0.520324	0.475044
uc.65+_1-57_RC	0.461197	0.465324	0.546534	0.504364	0.491283
uc.277+_203-253_RC	1.48305	1.92066	0.911705	1.19925	0.492385
uc.324+_8-66	0.77072	0.57067	0.654757	0.89134	0.507238
uc.418+_39-91_RC	8.49001	9.1346	8.15532	7.64247	6.87577
uc.241+_102-161	0.542558	1.26597	0.568918	0.542167	0.485389
uc.304+_149-203	0.83573	0.764991	0.928738	0.657081	0.794899
uc.285+_174-223	6.28013	6.06835	6.28013	6.09911	6.51126
uc.266+_2-60_RC	0.532591	0.548795	0.522852	0.521922	0.534799
uc.160+_187-246_RC	3.86576	3.51313	3.88412	4.3254	4.40012
uc.416+_114-163_RC	1.69204	1.90738	1.17167	1.00531	1.29691
uc.386+_142-201	0.554545	0.545949	0.567243	0.800045	0.832558
uc.278+_164-223_RC	0.728763	0.663304	0.559332	0.558316	0.483735
uc.165+_68-117_RC	0.623549	0.701873	0.985164	0.911705	0.436367
uc.17+_82-141	0.563344	0.615312	0.623549	0.570777	0.441953
uc.483+_167-224	0.505115	0.532719	0.471004	0.500596	0.462006
uc.385+_34-90_RC	0.557428	1.06535	0.965115	0.562368	0.518557
uc.205+_17-70_RC	0.667138	0.769531	0.539028	0.749674	1.6972
uc.278+_16-65	2.16756	1.91179	1.61406	0.95841	0.857041
uc.185+_195-244	2.79431	3.59045	2.47063	2.66547	2.10851
uc.149+_118-177	0.787455	0.505204	0.697978	0.517511	0.506218
uc.111+_242-292	5.37171	4.87125	5.07652	4.79853	4.94155
uc.434+_106-165	0.676717	0.715613	0.663654	0.628764	0.488094
uc.199+_58-107_RC	4.04733	4.1263	4.16362	4.43996	3.44507
uc.390+_144-203_RC	0.556248	0.549252	0.544385	0.929701	1.04542
uc.318+_63-121_RC	0.570139	0.625134	0.722113	0.759445	0.500438
uc.108+_165-216	0.522366	0.542266	0.523512	0.528138	0.462217
uc.127+_185-244	0.580162	0.622942	0.730792	0.611172	0.428065
uc.224+_214-273_RC	0.964026	1.0171	0.714185	0.695984	0.438033
uc.396+_83-141_RC	1.061	0.544048	0.610841	0.5695	0.444633
uc.474+_15-64_RC	4.11074	3.92166	3.62798	3.51313	3.07745
uc.323+_131-190	0.548686	0.544635	0.597701	0.543665	0.506478
uc.149+_69-118	1.17404	1.71653	1.51441	1.82175	0.439235
uc.460+_62-121_RC	0.657588	0.616562	0.67139	0.619551	0.456067
uc.95+_1-50_RC	1.60123	1.96561	1.94711	1.99269	2.17389
uc.286+_136-189_RC	0.666327	0.570777	0.569876	0.701574	0.69481
uc.200+_197-246_RC	1.56185	1.27767	1.70264	1.02169	0.625876
uc.108+_89-139	0.775066	0.812977	0.597621	0.971803	0.46736
uc.75+_115-174	0.472168	0.588784	0.613922	0.590684	0.458239
uc.207+_60-119_RC	0.684709	0.678675	0.66276	0.634581	0.755846
uc.273+_141-197	1.52872	0.785134	1.17283	0.574198	0.783781
uc.422+_38-89_RC	1.47532	1.58569	1.66112	0.981853	0.83621
uc.131+_5-64	1.43747	0.617684	1.1382	0.576149	0.524378
uc.423+_1-52_RC	3.29205	3.3987	2.98741	2.83139	2.4781
uc.128+_113-172_RC	0.510452	0.645536	0.606594	0.627431	0.440053
uc.31+_7-62_RC	0.533116	0.576149	0.497073	0.560646	0.459129
uc.450+_138-197_RC	1.70763	0.928255	2.0202	1.6972	2.79782
uc.425+_276-325_RC	1.64072	1.07734	1.33604	0.973533	1.84292
uc.126+_164-223	0.52251	0.534067	0.581163	0.571697	0.537402
uc.94+_1-59_RC	0.609726	0.534674	0.55327	0.679804	0.771288
uc.239+_162-216	0.550579	0.983023	0.554783	0.854113	0.528454
uc.19+_50-103	5.78946	5.63035	5.96553	6.00094	8.15532
uc.236+_177-236_RC	0.568996	0.485328	0.552673	0.503982	0.483806
uc.157+_93-147	0.810529	0.603331	0.590584	1.26023	0.510236
uc.452+_1-59_RC	0.60168	0.509363	0.636059	0.503272	0.502839
uc.7+_67-126_RC	0.491012	0.49046	0.527699	0.504178	0.516986
uc.80+_146-203_RC	0.492871	0.488038	0.483426	0.481504	0.574851
uc.207+_60-119	0.549584	0.607695	0.71589	0.606917	0.507364
uc.255+_48-107_RC	0.642608	0.532591	0.562709	0.541802	0.53495
uc.462+_11-68	1.52544	2.00228	1.30877	1.56423	0.831742
uc.208+_74-133_RC	2.64717	2.00012	2.09938	1.43072	2.05543
uc.207+_1-58_RC	0.553463	0.618515	0.564455	0.559441	0.455521
uc.460+_181-240_RC	0.585314	0.518023	0.561208	0.535257	0.512678
uc.15+_20-79	0.594731	0.674728	0.703939	0.731907	0.679567
uc.288+_84-139_RC	0.550189	0.559605	0.599271	0.578833	0.45904
uc.226+_136-195	0.649032	0.595009	0.602356	1.10976	0.965115
uc.28+_5-64_RC	1.24891	0.652572	1.25736	1.08958	0.798784
uc.210+_87-146	0.55863	0.552808	0.558048	0.808029	0.50499
uc.364+_146-205_RC	0.5666	0.508193	0.574489	0.531863	0.485027
uc.378+_118-167	4.62643	4.00715	4.74738	4.73754	4.05154
(+)E1A_r60_3	0.767173	0.632017	0.78606	0.721152	0.584374
uc.201+_1-57	0.44979	0.445652	0.550434	0.465601	0.497073
uc.421+_249-308_RC	0.495674	0.8488	0.692377	0.543205	0.468532
uc.5+_66-115	0.618515	0.672648	0.574752	0.708129	0.495887
uc.167+_64-123_RC	0.719396	0.528954	0.541315	0.532784	0.529193
uc.351+_28-87	0.527161	0.517444	0.56252	0.524304	0.546051
uc.27+_26-85_RC	0.529804	0.518123	0.574673	0.554151	0.590344
uc.337+_150-207	0.532835	0.53563	0.586129	0.551982	1.18215
uc.356+_186-237_RC	1.26262	2.23933	1.57307	1.74901	0.575235
uc.160+_1-50	0.51736	0.743613	0.521171	0.655201	0.528138
uc.18+_176-227_RC	1.98676	1.94133	1.56077	1.04477	0.76616
uc.245+_189-246_RC	0.95841	0.515444	0.545479	0.943389	0.474447
uc.259+_63-122	0.478729	0.779225	0.562994	0.501738	0.572443
uc.242+_120-178_RC	0.518232	0.520273	0.764845	0.60879	0.555628
uc.355+_82-141_RC	4.36292	4.81104	4.94155	5.27258	6.54849
A_23_P215720	0.717703	0.721675	0.662859	0.543558	0.532968
uc.23+_101-150_RC	0.849015	0.80644	1.05584	0.549972	0.456394
uc.126+_50-104	0.723619	1.57739	0.70949	1.12196	0.46315
uc.145+_138-187_RC	0.57216	0.642207	0.625134	0.609442	0.490895
uc.276+_69-120	2.58622	2.59746	2.28952	2.19407	2.78328
uc.34+_26-85_RC	1.6423	2.23169	1.67815	0.752316	1.90534
uc.356+_76-134	1.67951	1.3872	1.45865	0.738564	0.81443
uc.418+_90-144_RC	7.6592	7.86128	7.68564	7.04401	7.09633
uc.130+_126-185_RC	0.538446	0.547295	0.605089	0.571913	0.505354
uc.128+_186-245_RC	3.06177	2.00569	3.3987	3.19064	2.60752
uc.415+_125-183	11.0081	8.95573	10.3487	10.0682	11.9679
uc.120+_198-251	0.635363	0.787957	0.560711	0.567917	0.663839
uc.318+_252-308	0.65831	1.14533	0.818325	0.87828	0.463989
uc.117+_188-241	7.23431	6.68073	7.55593	7.68564	8.35943
uc.247+_83-142_RC	0.700357	0.539321	0.526101	0.89537	0.489267
uc.192+_49-106_RC	0.571466	0.627693	0.584818	0.592672	0.451916
uc.417+_105-161	0.544323	0.546097	0.636298	0.6497	0.480651
uc.246+_212-261_RC	4.87125	4.40012	4.83733	4.6546	4.33583
uc.323+_54-107_RC	1.05731	0.550189	0.501308	0.519372	0.471403
(+)eQC-41	0.769969	0.797403	1.27335	1.41199	0.502494
uc.235+_139-198_RC	0.548639	0.586709	0.548395	0.544026	0.472629
uc.344+_18-68	1.50763	1.61097	1.16888	1.32331	0.76298
uc.41+_142-193_RC	0.612081	0.746662	1.061	0.578919	0.499114
uc.421+_119-168_RC	1.20959	1.79256	1.63666	1.48687	1.96736
uc.392+_95-145	0.63309	0.666327	0.565784	0.5253	0.503434
uc.428+_135-191_RC	1.30288	1.85243	1.06652	1.5538	2.18318
uc.118+_10-69	0.538265	0.642608	0.614816	0.561469	0.45457
uc.161+_212-265	0.759116	1.44858	0.764068	0.557344	0.53794
uc.236+_63-121_RC	0.511689	0.593855	0.614589	0.618069	0.513535
uc.53+_1-60	0.571234	0.661825	0.698491	0.627809	0.507526
uc.153+_9-68	1.35721	0.877731	0.837039	0.633707	0.527944
uc.445+_85-144	0.568236	0.670461	0.613259	0.627074	0.478729
uc.216+_118-171_RC	0.51626	0.5537	0.535257	0.57439	0.479641
uc.464+_62-118_RC	0.510901	0.589176	0.823952	0.552452	0.51499
uc.388+_12-71	1.58002	1.22623	0.732899	0.799776	0.454043
uc.83+_71-130_RC	0.518432	0.552183	0.555628	0.565384	0.453613
uc.163+_140-199_RC	0.683932	1.00412	0.7335	0.64327	0.50853
uc.341+_228-277_RC	5.87788	6.14042	6.18969	6.14042	5.80755
A_23_P70328	4.23747	3.7322	3.79889	3.21728	3.52178
uc.342+_72-124_RC	1.02061	0.557512	0.627693	0.577481	1.02169
uc.108+_89-139_RC	0.62616	0.560856	0.556017	0.574752	0.521637
uc.329+_60-114	0.844305	0.49759	0.83621	2.02698	0.500276
uc.19+_155-211	0.527377	0.577252	0.516777	0.576373	0.489611
uc.357+_1-60_RC	0.519144	0.53265	0.528251	0.517921	0.513592
uc.349+_53-112_RC	0.569806	0.521868	0.903117	0.625134	0.47427
uc.56+_137-186	0.518361	0.581373	0.534388	0.584527	0.51721
uc.462+_427-479	2.52522	3.08044	2.71663	3.18216	4.17127
uc.399+_128-187_RC	1.51896	0.617	1.76628	1.99675	2.15404
uc.375+_92-151	2.71663	3.45927	2.76064	2.8172	2.83139
uc.69+_104-163_RC	0.601155	0.555709	0.643497	0.522366	0.500795
uc.232+_71-125	0.503982	0.769166	0.641308	0.507753	0.511393
uc.139+_3-62_RC	1.14221	1.09345	0.828947	0.665169	1.28354
uc.239+_7-65_RC	0.507823	0.54499	0.551884	0.5162	0.44686
uc.50+_8-63	3.80465	4.53066	4.1338	4.35927	2.59746
uc.268+_94-153	1.13551	1.03474	0.590941	0.575663	0.47901
uc.109+_84-136	0.570777	0.516324	0.586285	0.541398	0.47181
uc.385+_140-199_RC	0.512888	0.502839	0.564215	0.520569	0.57863
uc.375+_152-211_RC	0.49206	0.522648	0.530001	0.544774	0.487873
uc.9+_80-139	0.500029	0.504263	0.574851	0.489988	0.867347
uc.169+_31-80	3.83387	3.98955	2.43986	2.20278	2.29498
uc.97+_178-228_RC	0.504364	0.507785	0.578919	0.497283	0.51188
uc.193+_112-161_RC	4.06972	4.22889	3.6711	3.27079	3.19443
uc.335+_9-63_RC	0.496866	0.498594	0.539496	0.500513	0.502204
uc.177+_156-215	1.2929	1.52544	0.882	1.132	1.01113
A_23_P213255	4.66242	3.8274	4.19339	3.49804	3.92166
uc.363+_154-213_RC	0.879966	0.837039	0.692889	0.956658	1.54049
uc.71+_74-133_RC	0.707095	0.550021	0.597793	0.573898	0.966609
uc.33+_177-226	5.51356	5.34231	5.6564	5.48588	9.1346
uc.82+_50-103	0.539878	0.792333	0.601155	0.585314	0.517444
uc.12+_15-74_RC	4.3254	4.14503	4.13865	3.49501	4.01737
uc.158+_1-55_RC	5.77862	6.15088	6.12076	6.60719	6.12946
uc.438+_179-238_RC	1.63666	1.39157	1.98676	1.53339	2.93263
uc.453+_265-324	2.17389	2.30817	2.22951	2.76424	2.35054
(+)E1A_r60_a135	1.68887	1.49879	1.59197	1.22888	1.06008
uc.235+_13-72_RC	0.530842	0.554004	0.523474	0.533672	0.504263
uc.343+_8-57_RC	3.99363	4.3254	3.57499	3.75977	3.60254
uc.413+_56-105	5.56842	5.9584	5.67831	5.88988	5.53561
uc.294+_244-300_RC	0.528454	0.539597	0.682842	0.545705	0.514874
RC6	0.531522	0.545145	0.564058	0.598314	0.49437
uc.62+_167-216_RC	2.90838	2.26729	3.23694	2.91082	3.62798
uc.391+_172-231	1.14995	1.39564	1.13324	1.21661	0.49026
uc.200+_10-62	1.19397	0.518965	1.56931	1.00734	1.43072
uc.437+_138-197_RC	0.55235	0.587978	0.543406	0.713271	0.433011
uc.231+_1-58_RC	0.563805	0.583436	0.574198	0.607695	0.511009
uc.169+_143-192	3.1445	3.20989	2.82262	3.08945	2.28952
uc.119+_212-261_RC	4.6322	4.58007	4.6322	4.46424	3.93623
uc.125+_187-245	0.529082	0.530084	0.547148	0.538265	0.462956
uc.99+_305-359_RC	0.53874	0.522558	0.532968	0.533729	0.516723
uc.264+_153-212	0.967324	1.45283	0.845524	1.15264	0.464162
A_23_P253524	5.33156	4.93275	4.8137	4.25932	4.52638
uc.185+_284-335	2.40926	3.43843	2.37347	2.64717	2.46692
uc.185+_30-87	3.5474	4.00155	3.35898	3.54155	2.90148
uc.226+_136-195_RC	0.555885	0.577837	0.538075	0.547898	0.481122
uc.41+_3-62	0.621962	0.595776	0.533499	0.669649	0.467685
uc.40+_180-229	0.643756	0.966609	0.51964	0.652572	0.462431
uc.241+_152-202_RC	0.546606	0.558316	0.516494	0.538446	0.732899
uc.272+_15-73	0.759445	0.607493	0.591683	0.581973	0.532495
uc.302+_237-294	0.722602	0.6939	0.854789	0.533442	1.91179
uc.107+_107-165	0.524616	0.620812	0.587717	0.61288	0.536478
uc.253+_56-115	7.44628	6.12076	7.061	6.48191	7.93307
uc.422+_149-198	2.00228	1.53553	2.53348	2.09059	2.9984
(+)E1A_r60_1	11.8704	13.1513	12.3288	12.3288	8.95573
uc.345+_211-260	4.88191	5.21545	4.79164	5.20779	4.02961
uc.222+_74-133_RC	0.487476	0.554092	0.551575	0.567243	0.494165
RC5	0.534468	0.566057	0.567126	0.570186	0.48771
uc.93+_184-243_RC	0.50272	0.787455	0.579014	0.564455	1.03102
A_23_P202496	5.80755	4.96863	5.84949	4.94731	5.53139
A_23_P250813	4.08408	3.50861	3.75314	2.9984	3.40404
uc.198+_197-246	5.55999	5.96553	5.10636	5.47523	5.21545
uc.442+_2-55	0.989668	1.35629	1.3502	0.572792	0.851018
uc.258+_59-112	1.40385	1.06419	1.25572	1.2929	0.503917
uc.159+_261-311	0.887691	0.625559	0.58112	0.572375	0.472955
uc.88+_87-138	1.47737	1.958	1.85884	1.67951	1.14425
uc.265+_70-119_RC	4.57701	5.29685	5.05803	5.5026	4.44858
uc.417+_52-101_RC	0.676294	0.850527	0.850527	0.526335	0.555011
uc.100+_82-141	0.537169	0.567782	0.551062	0.570556	0.502805
uc.128+_236-295	0.766614	0.552673	0.777513	0.932048	0.523349
uc.230+_50-107_RC	0.734811	0.497024	0.521922	0.509171	0.490808
uc.204+_52-101	0.994547	0.717226	1.26828	0.729553	1.55145
uc.391+_35-94_RC	0.873718	0.786578	0.800045	0.992337	0.532213
uc.98+_24-75	0.57067	0.507238	0.539098	0.512971	0.480006
uc.298+_37-95_RC	4.60015	5.02326	4.81888	5.24096	4.61506
uc.106+_14-73	0.588992	0.579545	0.598473	0.593028	0.507883
uc.319+_100-151_RC	0.527047	0.51481	0.573589	0.692153	0.648345
uc.378+_15-67	2.4989	2.65395	2.9147	2.51383	3.6711
uc.418+_140-199	5.31056	5.74424	4.93275	5.05803	4.92517
uc.146+_15-71_RC	0.497854	0.491283	0.538317	0.504673	0.489869
uc.326+_59-118	1.30733	0.586285	1.32568	0.536542	0.715291
uc.75+_177-236	0.564164	0.622704	0.575663	0.678675	0.515149
uc.104+_65-124_RC	0.621399	0.663654	0.739211	0.585699	1.31319
uc.180+_117-166_RC	0.481418	0.485464	0.533442	0.501657	0.486937
uc.73+_49-102_RC	0.545105	0.650505	0.549584	0.583945	0.526392
uc.120+_198-251_RC	0.822608	0.661344	0.656539	0.50885	0.808029
uc.262+_1-54_RC	0.528508	0.524969	0.647307	0.764351	0.544865
uc.316+_18-72_RC	0.53078	0.570186	0.526576	0.525687	0.470534
uc.163+_247-302_RC	0.534575	0.531613	0.556201	0.691869	0.511582
A_23_P25019	4.84052	4.46424	4.41444	4.00446	4.23747
uc.90+_110-159_RC	0.774215	0.521171	1.03528	0.704864	0.469562
uc.99+_67-120	0.522181	0.543853	0.500904	0.507682	0.591551
uc.311+_154-203_RC	2.65977	2.18658	2.37965	2.35863	0.564164
uc.135+_1-53_RC	2.22951	2.0202	1.78808	1.35721	1.86253
uc.73+_49-102	0.518258	0.522964	0.545797	0.510664	0.522598
uc.409+_84-135	1.22623	1.86098	1.39055	0.722999	1.73774
uc.287+_10-65_RC	0.580514	0.698491	0.508193	0.911073	0.938486
(+)E1A_r60_a107	1.10094	1.37442	1.20322	1.14315	0.828947
uc.263+_20-79	2.05308	2.28952	2.05795	1.6321	1.13551
uc.126+_101-158_RC	0.636472	0.555293	0.571137	0.569876	0.51481
uc.296+_1-53	0.777513	0.795538	0.643756	0.839713	0.504889
uc.370+_222-281_RC	0.500596	0.51736	0.502631	0.507278	0.472723
uc.128+_2-59_RC	0.521205	0.882669	0.6253	0.532835	0.49156
uc.248+_68-117	0.868697	0.494492	1.71458	1.42002	2.41549
uc.320+_3-62_RC	0.549096	0.636059	0.560068	0.586129	0.466747
uc.230+_1-60_RC	0.514703	0.540882	0.546838	0.533499	0.518232
uc.482+_23-82_RC	0.527699	0.543558	0.554754	0.534067	0.517269
uc.90+_1-50_RC	0.588299	0.557344	0.737858	0.503917	0.786578
uc.403+_54-112	0.948907	0.903899	1.28861	1.29816	0.483282
uc.367+_211-264_RC	0.626784	0.533372	0.749105	0.655443	1.51896
uc.401+_98-157	0.502131	0.801199	0.656123	0.543853	0.520683
uc.327+_8-63	0.729237	0.546693	0.797835	0.683932	2.50688
uc.376+_67-116_RC	2.89175	3.72022	2.961	2.80429	1.95149
uc.175+_104-157_RC	0.545327	0.553066	0.594839	0.562888	0.516541
uc.177+_156-215_RC	0.541062	0.649371	0.799776	0.840484	0.745531
uc.166+_216-267_RC	3.26235	2.90148	3.0725	2.58041	3.08945
uc.185+_284-335_RC	2.73524	2.4989	2.77701	2.41549	3.15811
uc.56+_81-130_RC	7.38645	6.94885	7.6592	7.62078	10.252
uc.404+_20-79	0.512428	0.520324	0.522648	0.505906	0.465324
uc.326+_120-170_RC	1.00531	1.41683	1.05852	0.98454	0.725482
uc.454+_149-208	0.560068	0.776206	0.51984	0.587432	0.495674
uc.298+_186-242	4.67016	4.95151	4.94731	5.32236	4.91317
uc.227+_52-111	0.59262	0.578919	0.759871	0.586709	0.472254
uc.352+_142-191_RC	1.45431	1.51639	3.12064	2.961	3.35898
uc.444+_133-186_RC	1.43416	1.21732	1.00595	1.11321	0.691869
uc.409+_191-240	3.49804	4.03453	3.77649	4.31886	4.39502
A_23_P10385	4.96863	4.46015	4.37155	3.85182	4.12891
uc.191+_71-130_RC	0.553962	0.681403	0.611172	0.629174	0.844749
uc.325+_1-56	0.507944	0.58112	0.555754	0.578212	0.497925
uc.464+_155-214_RC	0.590007	0.543665	0.6342	0.55235	0.571804
uc.473+_119-168	1.85243	1.79454	2.16001	1.81257	1.84789
uc.469+_80-139	0.764068	0.50123	0.532213	0.772718	0.629635
uc.199+_7-66	0.541908	0.6253	0.599508	0.870125	0.792001
uc.438+_1-60	0.6808	0.607061	0.553962	0.675011	0.780354
uc.375+_202-261_RC	0.537102	0.609296	0.594628	0.592924	0.758133
uc.461+_336-395_RC	0.56252	1.37315	0.639968	0.698259	0.482825
RC12	0.589793	0.525759	0.53874	0.636059	0.722346
uc.319+_1-60_RC	0.68354	2.25722	0.532835	1.00135	0.921274
uc.127+_1-60	0.529701	0.565967	0.573898	0.579957	0.465095
uc.84+_4-63	0.549433	0.605754	0.526217	0.583239	0.487068
uc.345+_211-260_RC	5.6564	5.9279	5.90997	6.18969	5.38571
uc.189+_348-397	5.79793	6.38282	5.47523	5.2255	5.45597
uc.243+_78-137_RC	1.0171	0.889366	0.60102	0.62223	0.510166
uc.406+_142-201_RC	0.997061	0.772401	0.76298	0.858795	0.494912
uc.105+_148-207_RC	0.796569	0.512276	0.7534	0.544582	0.524004
uc.224+_163-212_RC	0.542751	0.693364	0.525969	0.533195	0.510095
uc.182+_129-188	0.555051	0.563888	0.542862	0.572443	0.495628
uc.187+_3-62_RC	0.52393	0.566939	0.517444	0.713782	0.497511
A_23_P250196	8.23248	9.20428	8.78516	8.23248	7.73932
uc.396+_83-141	0.47427	0.501657	0.52651	0.492563	0.50472
uc.16+_61-120	0.540988	0.573062	0.577252	0.58959	0.471568
uc.82+_50-103_RC	0.505243	0.606917	0.513304	0.503434	0.534258
uc.220+_22-81_RC	0.556118	0.710356	0.605754	0.575235	0.639671
uc.148+_110-162	9.93513	10.4494	10.4094	11.0764	8.84669
uc.114+_63-119	0.544497	0.550772	0.535892	0.550772	0.562994
uc.419+_209-258	7.28364	8.00193	7.16534	7.41347	6.65041
uc.106+_121-180	0.524793	0.911705	0.56629	0.812977	0.507682
uc.236+_124-179_RC	0.656301	0.480651	0.535081	0.496071	0.530084
uc.46+_146-200_RC	9.77336	10.5895	9.85091	9.4969	8.10327
uc.241+_152-202	0.520512	0.513845	0.53265	0.629049	1.01603
uc.482+_181-240_RC	0.57439	0.584893	0.591739	0.587897	0.48431
uc.33+_229-288_RC	2.40668	2.24225	1.7396	1.90738	2.24757
uc.1+_125-174_RC	0.893821	0.817746	0.940759	0.804075	0.467907
uc.12+_71-123	3.60693	4.44344	3.77827	3.91562	3.79889
uc.448+_21-76	1.22319	1.51038	0.814009	0.93096	0.887691
uc.229+_85-144_RC	0.491059	0.718168	0.513368	0.49046	0.505704
uc.185+_86-135	3.81934	4.38413	3.61502	3.90055	3.15287
uc.93+_133-192	0.526445	0.530379	0.520324	0.522428	0.51689
A_23_P6335	2.53624	2.32114	2.5829	2.02266	0.713782
uc.423+_87-141	2.7303	2.19723	2.50951	2.87607	3.04105
uc.207+_169-225	0.468532	0.459662	0.527047	0.472955	0.521868
uc.334+_21-74_RC	2.23169	2.31651	2.48583	2.69969	1.85099
uc.99+_67-120_RC	0.523035	0.544816	0.535429	0.50071	0.535815
uc.35+_61-115	0.581373	0.461529	0.523255	0.459129	0.507996
uc.181+_25-74	0.486316	0.496675	0.509862	0.497854	0.491718
(+)eQC-40	0.816644	0.687578	0.80644	0.520039	0.931408
uc.253+_103-162	0.563205	0.587717	0.567782	0.574085	0.482372
uc.362+_103-154	0.593665	0.472843	0.543853	0.489521	0.512353
uc.376+_132-181	4.42722	4.33583	4.15249	3.83387	4.00715
uc.165+_1-57	0.513257	0.606091	1.16647	1.04822	0.625559
uc.126+_217-271_RC	0.588449	0.777889	0.684709	0.534099	0.482981
uc.348+_4-59	0.555113	0.583016	0.562778	0.561022	0.510901
uc.31+_194-246_RC	0.543021	0.576373	0.538511	0.56049	0.531356
uc.456+_109-158_RC	4.34629	5.09143	4.38187	4.68403	3.78003
uc.325+_161-220	0.582548	0.650954	0.737341	0.610369	0.446159
uc.422+_149-198_RC	1.46202	1.20728	1.22319	0.866854	0.847827
uc.9+_144-194_RC	11.5274	11.5274	11.6959	12.1154	11.6959
uc.109+_1-60_RC	0.570015	0.80574	0.559206	0.560068	0.421901
uc.330+_27-76_RC	5.63035	5.78424	5.46952	5.60503	5.33156
uc.271+_97-156	1.39157	1.81006	1.82984	1.52872	1.8766
uc.225+_77-134_RC	0.568597	0.628764	0.554545	0.871983	0.619085
uc.420+_169-228	2.11086	2.12064	1.85547	1.87302	2.69969
uc.108+_223-277_RC	0.512163	0.518557	0.480496	0.594839	1.44368
uc.398+_42-92	13.2369	13.0055	13.2982	13.2982	12.9628
uc.442+_108-165	0.712816	1.51299	0.611619	0.639086	0.504092
uc.306+_1-60_RC	0.524004	2.0814	0.538017	0.508661	0.480496
uc.268+_144-203_RC	4.19097	3.32752	3.89426	2.96247	3.26235
uc.207+_118-177	1.68242	1.64072	1.50763	2.00228	1.20177
uc.259+_185-243_RC	0.487873	0.555628	0.670198	0.562101	0.476797
uc.329+_253-307	0.529573	0.950978	0.570015	0.571234	0.849606
uc.71+_4-63	0.60543	0.546958	0.541466	0.737341	0.523474
uc.93+_6-59	0.773131	0.598838	0.551796	0.558162	0.989668
uc.334+_98-150	1.79256	1.58264	1.05398	1.40558	1.09111
(+)E1A_r60_a22	4.95943	4.95943	5.11806	5.11254	5.6249
uc.446+_62-117_RC	0.552808	1.00305	0.542467	0.886926	0.480194
uc.162+_164-214_RC	6.10596	4.72841	5.80755	5.69749	8.74065
uc.238+_97-151_RC	0.533195	0.573898	0.526781	0.579689	0.516494
uc.439+_197-256	1.18272	0.938037	0.748185	0.559332	1.78337
uc.114+_114-164_RC	0.554783	0.58959	0.548686	0.610841	0.521018
uc.88+_254-305_RC	6.18969	7.33728	7.52611	6.38282	8.39896
uc.301+_96-152	0.545542	0.554227	0.557512	0.596286	0.569224
uc.223+_77-136	0.612676	0.571913	0.580041	0.592009	0.492563
uc.299+_39-88	3.70356	3.84884	3.99363	4.37155	4.81104
uc.332+_50-109_RC	0.539139	0.541466	0.536542	0.550685	0.484481
ETG10_13482	0.718168	0.693119	0.833437	0.49759	0.520192
uc.65+_1-57	0.604496	0.804075	0.785613	0.607222	0.87828
uc.464+_239-295_RC	0.538075	0.690744	0.537294	0.84701	0.612081
A_23_P41948	4.80507	4.22691	4.06972	3.50368	4.32878
uc.314+_50-108_RC	0.516606	0.798784	0.54269	0.726887	1.25572
uc.456+_215-273	5.10636	5.11806	5.18201	4.76331	4.43996
uc.18+_125-178_RC	2.62122	2.66547	2.35682	2.09938	2.48773
uc.18+_19-78_RC	2.91733	3.1995	3.03544	2.89175	3.77649
uc.223+_5-64	0.493728	0.493461	0.557899	0.512475	0.484877
uc.345+_21-76	3.20287	3.79889	2.96963	3.02348	2.87607
uc.267+_60-117_RC	0.838238	0.605642	1.10718	0.724658	0.519288
uc.2+_13-63	5.24096	5.2617	5.61538	6.39736	5.68651
uc.424+_151-204	1.08839	1.03693	0.9242	0.658154	0.478448
uc.26+_7-65	0.535257	0.528824	0.534067	0.53078	0.599757
uc.267+_121-180_RC	3.04105	3.57499	3.02856	3.36383	3.5823
uc.165+_149-208	0.481041	0.48193	0.818947	0.493461	0.703939
uc.451+_32-91_RC	0.590941	1.0967	0.521073	0.772401	0.55235
uc.249+_3-57	0.560856	0.576281	0.54174	0.699329	0.493025
uc.122+_143-198	0.594839	0.620943	0.639484	0.579832	0.530455
uc.416+_12-61_RC	4.44344	4.06346	4.09211	4.38187	3.68327
uc.229+_135-193_RC	0.529246	0.522702	0.543021	0.543083	0.532066
uc.304+_12-69	1.57307	0.823952	1.4291	1.26138	2.89511
uc.305+_150-199	3.83746	2.82262	3.95329	4.21639	4.07285
uc.72+_260-319	0.911073	1.32841	1.42285	1.67815	0.688435
uc.479+_101-160_RC	0.516411	0.525377	0.546472	0.52393	0.50885
uc.286+_63-120	0.572692	0.611619	0.892588	0.561321	0.457132
uc.354+_1-50	0.620812	0.495439	0.776206	0.599757	0.49206
uc.464+_62-118	0.576281	0.492761	0.519196	0.726239	0.509363
uc.217+_80-132_RC	1.01887	1.06652	1.14874	1.43416	0.915601
ETG05_36762	1.24687	1.17942	1.44858	1.44858	0.497769
uc.116+_126-185_RC	0.553357	0.562368	0.574085	0.570139	0.524539
uc.455+_107-166	4.93275	5.63837	4.97634	5.04446	4.50936
A_23_P207400	5.01762	4.26702	4.57701	3.72538	3.81934
uc.377+_86-135	4.95151	4.43548	4.83302	4.77125	4.22889
uc.472+_31-88	1.33176	0.718866	1.09111	1.54854	1.12135
uc.66+_18-77	0.947016	0.750188	1.3697	1.68408	2.3304
uc.312+_248-307_RC	0.901857	1.03166	0.534258	0.538361	1.25479
uc.82+_151-210_RC	0.524766	0.528683	0.55691	0.547356	0.505064
uc.360+_24-83	0.585699	0.563805	0.90511	0.946218	0.490526
uc.21+_1-59	0.532968	0.568052	0.573737	0.549724	0.497854
uc.101+_61-120_RC	1.98209	1.23954	2.4781	1.59197	2.32851
uc.27+_82-132	1.75372	1.75846	2.03075	1.78165	1.32119
uc.322+_39-97	0.545873	0.711306	0.703091	0.557251	0.491193
uc.120+_24-76	0.680072	0.546606	0.795538	0.534907	0.495338
uc.87+_113-172_RC	0.69481	0.90511	0.759445	1.0967	0.536135
uc.390+_70-119_RC	1.86098	2.46176	2.41549	2.59746	0.572692
uc.370+_48-107	0.567243	0.631591	1.04542	0.559753	0.4678
uc.62+_50-99	0.64327	0.509306	0.747701	0.722113	0.477765
uc.366+_118-174	5.17693	5.04446	5.13267	5.37171	7.04401
RC8	0.552452	0.562024	0.542908	0.542908	0.540336
uc.4+_184-234	1.14762	0.836574	0.673288	1.16647	1.88212
uc.110+_12-71_RC	0.648818	0.623167	0.592924	0.644517	0.473961
uc.159+_341-399	0.54259	0.528326	0.541062	0.512839	0.464828
uc.375+_92-151_RC	0.579689	0.548326	0.681013	0.674728	1.16888
uc.440+_68-121_RC	0.545646	0.748332	0.655759	0.595602	0.774215
uc.346+_17-76	1.91822	2.27061	2.15404	2.49266	2.62122
uc.241+_102-161_RC	0.495792	0.950277	0.561022	0.538976	0.479901
uc.163+_8-61_RC	2.04866	1.59028	2.32114	2.16281	2.4304
uc.161+_156-205	1.84028	1.75592	1.84292	2.0814	2.29876
uc.203+_96-146_RC	3.27079	3.99363	3.08945	3.3987	2.961
uc.470+_217-276	0.517444	0.581839	0.541908	0.570304	0.656301
uc.65+_149-208_RC	0.494912	0.513592	0.555885	0.534799	0.52251
uc.325+_61-120	2.04408	1.86928	2.3474	2.42036	1.52872
uc.414+_79-133	3.41139	3.46414	4.01737	4.11074	3.4902
uc.199+_156-205	0.471568	0.495628	0.524126	0.50296	0.490712
uc.208+_6-65	1.54854	0.657588	0.810529	0.808738	3.16383
uc.389+_112-161_RC	1.39055	1.62496	1.77611	2.12684	2.18658
uc.146+_55-109_RC	0.526741	0.542908	0.517624	0.550189	0.479787
uc.68+_63-122	0.551473	0.561778	0.564672	0.554472	0.498755
uc.286+_2-61_RC	0.665169	0.635363	1.05194	0.530379	1.1157
uc.417+_1-50_RC	0.802278	0.639086	0.599977	0.952495	0.448026
uc.322+_131-189	0.54499	0.553962	0.539823	0.569806	0.518965
uc.403+_54-112_RC	1.12963	1.14995	1.19925	0.852407	2.11086
uc.210+_198-248	0.515558	0.740635	0.846034	0.519922	0.539496
uc.400+_73-131	5.88988	4.70329	5.36442	5.82725	8.49001
uc.187+_62-120	0.477559	0.487551	0.528031	0.705481	0.496866
uc.230+_153-212_RC	0.576782	0.519979	0.536135	0.817293	0.546958
uc.438+_65-122_RC	0.587978	0.499601	0.562368	0.533815	0.523845
uc.378+_15-67_RC	10.1837	8.84669	10.0682	9.85091	11.1435
RC1	0.518179	0.519372	0.525634	0.521589	0.807615
uc.456+_215-273_RC	3.64966	4.29706	3.50368	3.88412	3.48185
uc.393+_6-64_RC	2.961	2.88079	3.14122	2.96963	2.8697
A_23_P218608	4.28499	4.01175	4.17784	3.42101	4.11805
uc.82+_101-160_RC	0.468688	0.472407	0.528508	0.486737	0.499876
uc.381+_87-136	0.605754	0.526724	0.53064	0.536207	0.519979
uc.147+_67-126_RC	0.544935	0.559206	0.576885	0.552183	0.533442
uc.461+_224-273_RC	1.23847	0.962397	1.22623	0.962397	1.38913
uc.480+_140-199_RC	0.522038	0.513304	0.550685	0.533874	0.511148
uc.243+_23-75_RC	0.5024	0.510236	0.510505	0.50123	0.520755
uc.244+_172-225_RC	0.519288	0.507278	0.521456	0.509515	0.579832
uc.461+_156-209	1.27767	1.63666	0.977866	0.818947	0.503026
uc.182+_129-188_RC	0.564672	0.541637	0.555051	0.556362	0.493295
uc.466+_288-347	0.693119	0.550327	0.595969	0.849606	0.548889
uc.151+_65-114_RC	5.61538	5.4497	5.42506	5.14686	5.11254
uc.394+_5-63	0.483095	0.626784	0.563805	0.662534	0.504593
uc.300+_91-140_RC	7.25782	7.38645	7.62078	8.17888	6.26274
uc.137+_108-160	3.68327	3.06797	3.44892	3.90731	4.11074
uc.403+_3-56_RC	2.00012	1.99675	2.19034	2.05795	1.71109
uc.460+_1-59_RC	1.0853	1.26406	1.01603	0.499601	0.762203
uc.37+_88-140	3.4902	4.16362	3.89128	4.13865	3.53553
uc.309+_166-215	1.54049	0.860262	1.14315	0.769969	1.03766
uc.186+_213-262_RC	5.93812	5.66822	5.76897	5.77862	5.76027
uc.93+_133-192_RC	0.509756	1.71458	0.518631	0.515072	0.519509
uc.318+_1-56	0.691869	1.20533	0.866188	0.786578	1.35629
uc.198+_254-303_RC	0.54811	0.573505	0.550511	0.577837	0.6808
uc.409+_141-190	2.53348	3.23146	2.51383	2.00988	1.71458
uc.161+_88-137	0.694595	0.572443	0.627431	0.957621	0.44893
uc.259+_254-308	2.48158	0.494702	1.58264	1.03634	1.80732
uc.28+_57-109	4.7835	4.62008	4.3254	4.07285	3.90055
uc.98+_127-185	2.68783	1.89325	2.91733	2.63992	3.59874
uc.245+_241-291	2.46176	1.07438	3.21408	2.76791	2.37347
uc.293+_171-230_RC	0.539098	0.542751	0.726239	0.555754	0.493563
uc.220+_22-81	3.07745	3.06177	3.36383	3.33497	4.82292
uc.165+_68-117	1.16212	1.33604	2.00228	1.64364	1.35414
A_23_P82738	3.03154	1.84028	2.39758	1.3381	2.4989
uc.34+_91-150	1.3712	1.11321	0.549096	1.57739	0.56589
uc.77+_87-145	1.39715	1.2107	1.49399	0.844305	1.45865
uc.274+_163-219_RC	1.56077	2.03457	1.34889	1.60821	0.438537
uc.175+_104-157	0.55091	0.553463	0.54259	0.559056	0.444186
uc.176+_1-58_RC	0.611172	0.6107	0.751691	0.577252	0.489521
uc.61+_121-170	0.633707	0.505786	0.555293	0.573505	0.461197
uc.213+_80-132	0.81443	1.59801	0.809233	0.88228	0.480364
uc.51+_62-118	0.673288	0.610631	0.547003	0.568918	0.46904
uc.10+_51-105	0.839713	1.02787	1.36042	1.5883	1.00734
uc.119+_105-163_RC	1.16647	1.00734	1.73213	2.01752	2.79431
uc.329+_203-262_RC	0.484481	0.530842	0.596854	0.553463	0.514155
uc.257+_158-217	0.792333	0.676717	0.702627	0.759116	0.567378
uc.262+_54-103_RC	13.5671	12.7601	13.5671	13.2369	14.6751
(+)E1A_r60_n9	9.58895	10.3487	10.0141	9.77336	8.12496
uc.355+_137-196	2.32851	1.93775	2.69969	2.55143	3.89128
uc.141+_158-210	2.12064	2.16001	2.38637	1.59407	1.958
uc.425+_276-325	0.752316	0.621181	0.701574	0.591739	0.893821
uc.449+_165-224_RC	0.505577	0.539028	0.580816	0.560711	0.516142
uc.61+_28-87_RC	0.821977	0.639671	0.577038	0.557156	0.55091
ETG04_27747	0.573898	0.769969	0.533616	0.897458	0.498492
uc.46+_8-57	6.63333	7.43438	6.68073	7.03349	5.5026
uc.255+_162-221_RC	0.597701	0.63309	0.717226	0.558419	1.0171
uc.152+_51-108	0.649371	0.629174	0.629049	0.711306	0.863626
uc.276+_150-203_RC	1.87864	2.12866	1.82565	1.74208	0.744641
uc.114+_8-67_RC	0.550972	0.580162	0.571234	0.848188	0.584137
uc.176+_74-131	0.543295	0.602604	0.68238	0.562994	0.503337
uc.329+_5-57_RC	0.702627	0.574198	0.898077	0.873718	2.1166
uc.393+_129-179	4.40289	3.77827	4.46424	4.50182	4.21639
uc.278+_62-111	2.31883	1.7791	1.78165	1.05476	0.78606
uc.150+_66-117	1.0193	0.70949	1.34669	1.11442	0.818947
uc.128+_113-172	0.732899	0.644952	0.894689	0.568052	1.11028
uc.171+_67-116	0.631591	0.51877	0.530084	0.521535	0.555293
uc.474+_130-179	5.21545	5.03751	5.12651	4.94155	4.94731
uc.180+_16-66_RC	0.521073	0.524004	0.624784	0.645972	0.474713
uc.423+_87-141_RC	2.51383	2.89175	2.16756	2.45449	1.83255
uc.214+_20-79_RC	0.561546	0.619551	1.22102	0.640299	0.529872
uc.328+_36-90_RC	3.18598	1.82408	3.23146	3.6711	3.76551
(+)E1A_r60_a97	6.49839	6.35018	6.65041	6.32855	5.90997
uc.71+_74-133	0.579957	0.614816	0.546097	0.593351	0.495162
uc.309+_216-268_RC	3.59045	3.28425	3.78381	3.78381	5.93812
uc.315+_35-91	0.547084	0.577481	0.504263	0.523349	0.559883
uc.399+_3-60	0.513902	0.538017	0.553825	0.548395	0.534611
uc.316+_92-151	0.49156	0.485856	0.531062	0.496014	0.497412
uc.415+_125-183_RC	2.73826	3.26235	2.80728	3.43174	3.6211
uc.298+_277-336	0.577365	0.873718	0.667767	0.528031	0.560207
uc.105+_18-77_RC	0.688055	1.16993	0.671623	0.543127	0.501143
uc.250+_5-60	0.854113	0.511301	0.510749	0.512732	0.465601
uc.79+_136-193_RC	0.561778	0.722113	0.544865	0.513535	0.668469
uc.437+_1-60	0.658615	0.591088	0.525926	0.646174	0.529804
uc.223+_133-192	0.55254	1.10809	0.641657	0.701873	0.898077
uc.161+_34-83	0.718471	0.706298	1.06697	0.620232	1.916
uc.139+_78-134_RC	0.558162	0.579689	0.65831	0.538145	1.6229
uc.460+_62-121	0.605089	0.650251	0.491361	0.486316	0.59084
uc.182+_11-61	0.524969	0.523349	0.646874	0.660339	0.756881
uc.16+_61-120_RC	0.521456	0.567243	1.0853	0.496809	0.488513
uc.146+_121-180	0.509515	0.55691	0.529701	0.549142	0.476497
uc.97+_381-430_RC	0.550434	0.573737	0.544935	0.560017	0.528574
uc.220+_108-163	0.787957	0.727424	0.586709	1.02933	0.522852
uc.479+_151-200	0.528399	0.544259	0.653612	0.617885	0.498335
uc.395+_146-201	2.219	2.62122	2.1166	1.63821	2.34454
uc.334+_98-150_RC	0.808738	0.726887	0.652918	0.496432	1.07153
uc.242+_12-71_RC	0.534611	0.530904	0.534548	0.545797	0.498703
uc.342+_177-226_RC	2.95365	2.79782	2.73524	2.58622	1.06652
uc.427+_44-100	5.57496	4.74738	6.08204	5.43995	5.52143
uc.462+_653-702	1.53339	1.77079	1.52872	0.864438	0.967324
uc.292+_1-57	4.09989	3.61502	4.02352	3.48185	3.57499
uc.240+_21-77	0.992337	0.588104	0.574966	0.87297	0.745995
uc.222+_135-194_RC	0.567917	0.680072	0.578212	0.599977	0.452421
uc.441+_23-82	0.698259	0.745995	0.729553	1.02787	0.477313
uc.396+_138-187	0.68607	0.558772	0.571804	0.605754	0.860262
uc.165+_118-170_RC	0.793358	0.968219	0.707391	1.0193	0.461529
uc.158+_168-217	0.504437	0.520192	0.460969	0.792001	1.18272
uc.189+_32-91_RC	2.87607	3.71051	3.19064	3.1445	2.75359
uc.389+_206-265_RC	0.625876	0.511651	0.519058	0.518067	0.486593
uc.162+_164-214	1.71109	0.929701	1.56423	1.78461	1.39715
uc.199+_58-107	0.540687	0.574673	0.595009	0.59262	0.471934
uc.304+_12-69_RC	0.535892	0.60102	0.678275	0.536019	0.437409
uc.377+_161-217	1.77396	1.78337	1.58569	1.29421	1.05334
uc.443+_153-208_RC	5.5026	6.16195	5.49585	5.79793	5.26755
uc.122+_92-141_RC	1.3872	1.77223	1.158	1.64704	1.14221
uc.303+_56-105	0.631445	0.669649	0.915601	0.615544	0.561208
uc.365+_228-278	0.549972	0.669928	1.02169	0.612081	0.538203
uc.4+_60-119_RC	0.48654	0.562101	0.526392	0.511794	0.545417
uc.276+_255-305_RC	3.10286	3.04684	3.08044	2.99391	2.30817
uc.272+_75-134	0.465324	0.505115	0.512475	0.499876	0.577365
uc.287+_189-244_RC	0.482718	0.845724	0.529082	0.509018	0.522181
uc.91+_120-179	1.92669	1.5883	1.90738	1.97497	2.04408
uc.200+_62-111	7.31629	6.59815	7.94389	7.86128	8.78516
uc.301+_35-86	1.05584	0.571137	1.22888	0.928255	0.845524
uc.147+_187-236_RC	0.744294	0.542093	0.537169	0.554316	0.492261
uc.169+_85-134_RC	7.79406	7.84191	7.38645	7.48006	6.57536
uc.142+_201-259	0.541466	2.43986	0.503026	0.564215	0.525885
uc.271+_150-209_RC	0.946218	0.659189	0.722602	0.602604	1.20034
uc.462+_653-702_RC	1.02585	0.964026	1.04039	1.26705	1.30288
uc.239+_233-282	4.19947	4.77499	5.11254	5.64838	5.92221
uc.440+_15-64_RC	1.02169	1.45865	1.16993	1.30288	0.766614
uc.202+_60-116	0.647307	0.54236	0.939411	0.527047	0.494028
uc.459+_64-118	3.57499	3.63543	2.27061	1.89512	2.39758
uc.419+_36-85	6.09174	6.8265	6.06835	6.11205	5.17693
uc.238+_1-52_RC	0.529376	0.496202	0.537526	0.514319	0.808738
uc.455+_159-218	3.51313	4.10691	3.29205	3.35898	3.8124
uc.228+_7-62	0.618069	0.773131	0.51499	0.540585	0.560369
uc.309+_216-268	1.98081	0.999339	1.73025	1.92953	1.49879
uc.333+_1-50_RC	5.43995	5.74909	5.29685	5.16103	4.76331
uc.164+_3-52_RC	0.599271	0.49814	0.518896	0.621703	0.49145
uc.288+_26-85	0.532784	0.556362	0.522317	0.670785	0.489025
uc.104+_8-67	0.540063	0.541283	0.615667	0.544259	0.518512
uc.63+_39-98	0.788867	0.57216	0.562309	0.537169	0.468688
uc.462+_285-336	0.548326	0.561321	0.702179	0.794899	0.646174
uc.414+_172-221_RC	6.2971	6.21442	6.63333	6.70826	5.88988
uc.417+_52-101	3.42101	2.97889	3.49804	3.5474	3.28107
uc.50+_149-198	3.63543	4.37155	3.8124	4.08408	3.37018
uc.105+_18-77	0.847827	0.998305	1.28236	0.908538	0.85176
uc.204+_110-168_RC	0.900243	0.65831	0.569591	0.530928	0.474035
uc.63+_122-181_RC	1.11211	1.09111	1.55905	1.05852	1.14995
uc.401+_148-206_RC	0.544026	0.722999	0.602252	0.582174	1.51441
uc.462+_93-149_RC	2.02698	2.41549	2.212	2.19034	2.40385
uc.453+_28-77	1.82408	1.39715	2.14206	2.34173	1.11321
uc.431+_52-111_RC	0.603331	0.523192	0.532312	0.748577	0.488944
uc.247+_2-54	1.32568	0.580816	0.821494	0.548326	0.60102
uc.382+_17-76	1.54561	1.16801	1.64704	1.7976	2.18006
uc.173+_143-202_RC	0.509247	0.775066	0.802278	0.607493	1.10976
RC3	0.516777	0.543127	0.470101	0.51884	0.515634
uc.216+_218-276	1.84789	1.617	1.76268	1.78808	1.7335
uc.210+_87-146_RC	0.536907	0.551982	0.582733	0.888592	2.68357
uc.246+_84-142_RC	6.97958	6.60719	7.01401	6.62012	6.31957
uc.182+_63-116_RC	0.506218	0.506478	0.654516	0.50499	0.959733
uc.340+_117-176	0.98454	0.4678	0.954638	0.940759	0.691376
uc.286+_63-120_RC	0.513592	0.520569	0.635781	0.738071	0.532882
uc.408+_67-122	6.45864	6.45864	6.60719	7.01401	5.72598
uc.19+_100-152	0.58112	0.528454	0.685667	0.533616	0.531613
uc.17+_1-58_RC	0.610369	0.543205	0.541637	0.547455	0.481418
uc.358+_141-198_RC	0.772029	0.534468	0.536684	0.539496	0.563344
uc.393+_6-64	4.02961	3.16383	3.8749	3.27604	4.23158
uc.352+_59-118	0.542093	0.637828	0.55848	0.666327	0.981186
uc.144+_142-191	2.69969	3.14122	2.43403	2.95365	2.65395
uc.298+_37-95	0.525486	0.735706	0.613678	0.510749	0.793358
uc.371+_189-238	5.54937	5.48082	5.93812	5.98479	6.03218
uc.365+_35-94_RC	4.49973	4.28275	4.54194	4.7562	5.36442
uc.435+_143-201_RC	0.565572	0.792001	0.584277	0.582733	0.431906
uc.148+_110-162_RC	1.62922	1.84292	1.73774	1.85099	1.35849
uc.380+_58-117	0.538017	0.533499	0.580855	0.768732	0.88427
uc.414+_79-133_RC	5.9279	5.93812	6.40987	6.23196	6.25332
uc.459+_200-255_RC	0.531752	0.529142	0.529376	0.564164	0.478139
uc.335+_9-63	0.584021	0.60956	0.585523	0.600727	0.544705
uc.19+_207-256_RC	1.63821	1.41823	1.2516	1.45283	2.04158
uc.118+_161-219_RC	0.646874	0.867742	0.777046	0.716088	0.523893
uc.478+_53-112	0.613065	0.549803	0.576782	0.938037	0.510749
uc.482+_231-290_RC	1.01278	0.550434	0.64299	1.36042	0.867742
uc.120+_137-191_RC	5.82725	6.65041	6.2971	7.28364	5.60503
uc.419+_36-85_RC	9.70191	11.0081	9.63782	9.46329	8.17888
uc.112+_203-252_RC	1.617	1.72484	1.66348	2.1166	2.63181
uc.445+_186-245_RC	0.527003	0.562778	0.579545	0.571804	0.620812
A_23_P209962	5.20779	4.74254	4.9815	4.37718	5.01762
uc.149+_118-177_RC	0.809233	0.589069	0.566364	0.545949	0.501889
uc.135+_129-179	0.633366	1.13324	0.727889	0.760652	0.494564
uc.92+_221-280_RC	0.564583	0.624784	0.664626	0.601533	0.525252
uc.245+_1-60	0.46736	0.673897	0.560207	0.524126	0.492871
uc.52+_164-223_RC	0.541699	0.594445	0.526028	0.578401	0.488038
uc.69+_206-264_RC	0.578833	0.556248	0.549368	0.557428	0.566785
uc.406+_105-164	1.20322	0.859418	0.876946	0.546414	0.484245
uc.483+_222-272_RC	2.96247	2.8697	2.70508	2.86713	2.74939
uc.61+_200-253	0.61288	0.585699	0.519372	0.63403	0.507753
uc.211+_75-133_RC	0.642736	1.19482	0.507596	0.498594	0.964026
uc.357+_1-60	0.569591	0.639484	0.563344	0.590007	0.523795
uc.221+_244-303	1.09274	0.714185	0.862823	1.06936	1.11792
uc.456+_267-319	4.69339	4.60015	4.68403	4.56921	4.87125
uc.483+_58-117_RC	5.74909	5.73869	6.12946	6.05732	5.597
uc.254+_73-132	0.519196	0.541802	0.531899	0.546748	0.557251
uc.231+_1-58	0.50847	0.504803	0.524447	0.511823	0.531522
uc.197+_16-73	1.42285	1.02705	1.59028	1.18128	3.55467
uc.51+_5-64_RC	0.542266	0.54811	0.598677	0.509862	0.538361
uc.275+_189-247_RC	1.36693	1.61201	0.701145	0.641308	1.53553
uc.260+_46-105	1.28236	1.00644	1.46864	1.32841	0.978928
uc.204+_52-101_RC	12.7601	13.0654	12.8984	13.0654	12.8984
A_23_P213661	2.96963	2.0882	2.77353	1.31319	2.43403
uc.364+_91-150	0.61255	0.534611	0.491793	0.65831	0.49019
uc.77+_212-269_RC	2.5462	2.8506	2.13698	2.10535	2.88979
uc.39+_76-130_RC	0.547455	0.726239	0.871983	0.753753	0.561965
uc.107+_57-116	0.661615	0.532213	0.568782	0.934346	0.498649
uc.74+_363-417	0.486638	0.463476	0.532495	0.482825	0.511689
uc.125+_76-135_RC	0.660339	0.702627	0.545646	0.555011	0.818325
uc.116+_1-57_RC	0.538823	0.718471	0.645803	0.52651	0.594731
uc.421+_2-51_RC	1.49	1.81541	1.27767	1.31673	1.32331
uc.338+_78-127	10.4094	10.4094	10.252	10.4094	9.27952
uc.126+_101-158	0.491793	1.3223	0.665672	0.534468	0.495439
uc.284+_84-143	0.465601	0.527047	0.508661	0.479113	0.495792
uc.208+_6-65_RC	3.02856	2.53348	2.3926	1.0235	2.77701
uc.411+_146-200	1.65649	1.05852	1.56185	0.926282	0.901857
uc.239+_110-167_RC	0.695638	0.514372	0.552089	0.598677	0.953528
uc.138+_1-60	1.00135	1.15053	0.859418	0.682607	0.547898
uc.273+_191-246_RC	1.90738	2.14571	1.76952	1.84789	1.43637
uc.249+_185-238	0.518067	0.54259	0.509799	0.514155	0.505204
uc.72+_142-191_RC	2.74939	3.13156	2.95365	3.16994	3.83387
uc.296+_157-206_RC	0.782855	1.05194	1.19655	1.7396	1.08142
uc.8+_1-60_RC	0.552932	0.588992	0.728763	0.540988	0.510664
uc.425+_224-273_RC	2.92603	2.6358	3.01782	2.74262	3.75977
uc.456+_109-158	6.12076	6.09174	6.09174	5.93812	5.73344
uc.305+_213-262_RC	0.519447	0.616814	0.52483	0.599271	0.598178
uc.312+_248-307	0.658154	0.849015	0.652437	1.20959	0.509247
uc.452+_68-125_RC	0.784352	0.724658	0.667358	1.13055	0.483426
uc.52+_40-99	0.565967	0.719396	0.897458	0.82707	0.505906
uc.24+_149-204	1.70876	2.10851	1.38913	1.71653	0.834588
uc.373+_300-358	0.528031	0.633366	0.496299	0.994547	0.460969
uc.377+_86-135_RC	1.958	2.48773	1.96736	2.219	0.996265
uc.45+_52-111	2.08529	2.33696	2.07141	2.0956	2.02698
uc.402+_4-62	0.566364	0.599271	0.609442	0.546365	0.49414
uc.27+_184-243	0.51984	0.522852	0.510045	0.513786	0.50272
uc.55+_115-174_RC	0.529142	0.533442	0.54848	0.53874	0.445652
uc.192+_96-145	0.725156	0.545417	0.564583	0.544816	0.541192
uc.398+_249-298	1.12135	1.06008	1.89325	2.30207	0.561778
uc.302+_124-182	0.624784	0.553422	0.583945	1.10535	0.676294
uc.361+_122-180	0.53891	0.60879	0.586545	0.58758	0.525837
uc.244+_172-225	1.21329	1.3712	1.31599	1.41478	2.21567
uc.253+_1-57_RC	1.89512	2.21567	2.26069	2.69334	0.576665
uc.41+_142-193	2.56382	1.56625	2.38211	2.74939	2.92603
uc.144+_28-77	2.22357	2.45449	2.06268	2.50688	1.132
uc.417+_105-161_RC	0.495338	0.55091	0.528454	0.652437	0.516606
uc.38+_60-119_RC	4.38187	4.01737	4.84052	4.97634	5.20779
uc.468+_25-74	0.507364	0.536739	0.52425	0.700682	0.525969
uc.294+_244-300	0.833793	0.598031	0.598031	0.649371	1.47627
uc.152+_152-201	0.515444	0.53997	0.550826	0.754194	0.605642
uc.234+_183-241_RC	0.557899	0.59084	0.570139	0.613403	0.6497
uc.195+_72-124	0.881404	1.00135	1.01198	1.13551	1.85547
uc.215+_136-185	3.22166	2.63992	3.21728	3.34983	3.8749
A_23_P67042	8.89327	8.23248	9.10101	8.65542	7.81392
uc.451+_83-132	0.850074	0.469236	0.765787	0.498492	1.24891
uc.124+_69-127_RC	1.18654	1.47081	1.04822	0.784352	0.762532
A_24_P99679	6.8265	7.23431	6.8008	7.08238	6.10596
A_23_P5300	4.30434	4.57701	4.22889	3.8749	3.77827
uc.442+_2-55_RC	0.588412	0.500866	0.494247	0.480006	0.541991
uc.57+_183-242_RC	0.499543	0.529376	0.472168	0.479335	0.55015
uc.130+_15-70	0.52978	0.517822	0.558316	0.543637	0.533293
A_23_P23765	5.92221	5.40644	5.98479	5.35455	5.46414
uc.342+_22-74	1.23388	0.539139	0.904774	0.532213	1.05013
uc.409+_27-83_RC	3.43843	3.48185	3.46912	3.77649	2.16001
uc.44+_54-104_RC	4.17784	4.39085	4.10691	4.06346	3.98955
uc.281+_115-169	1.22519	1.10976	1.44025	1.74623	0.577138
uc.277+_56-115_RC	1.08032	1.6423	0.579957	0.441953	0.52978
uc.64+_27-81_RC	0.943389	0.791052	0.984218	0.592103	0.981853
uc.302+_287-341_RC	0.498649	0.488094	0.509756	0.491361	0.548395
uc.467+_372-431	0.534674	0.520945	0.620943	0.532547	0.524151
uc.246+_153-203_RC	4.46424	4.50182	4.6546	4.52638	4.31421
uc.279+_226-277_RC	0.797835	0.811369	0.875054	0.544865	0.526724
uc.92+_162-219_RC	0.901204	0.76298	0.772718	0.564955	1.67815
uc.73+_102-152_RC	0.487127	0.575951	0.725482	0.480194	0.527615
uc.233+_92-148_RC	1.05013	1.01278	1.72206	1.31599	1.98676
uc.464+_155-214	0.472843	0.470829	0.672027	0.580162	0.534907
uc.261+_250-305	0.797403	0.502805	0.528651	0.581292	1.31792
uc.62+_95-144_RC	12.9628	12.6665	13.0055	13.0055	12.6665
uc.157+_35-89	0.495566	0.51626	0.535815	0.505064	0.497194
uc.461+_73-123_RC	1.00734	0.915183	0.934346	0.875054	0.549142
uc.447+_214-273_RC	0.517063	0.843177	0.736054	0.535429	0.61255
uc.43+_74-132_RC	1.37442	1.03766	1.11792	0.539363	0.929103
uc.175+_194-250_RC	0.597496	0.529573	0.739538	0.615811	0.721675
uc.330+_92-142	15.6343	15.6343	15.6343	15.6343	13.2982
uc.51+_113-168	0.570304	0.672781	0.547733	0.56252	0.667358
uc.251+_5-54_RC	2.14571	1.77396	2.78328	2.77353	0.879171
uc.31+_144-203	5.03751	3.33871	4.5333	4.12071	6.70826
uc.250+_83-142_RC	0.626595	0.477056	0.543205	0.49574	0.496566
uc.308+_9-59_RC	10.4494	10.0682	10.5034	10.252	11.0764
uc.195+_122-176_RC	1.2516	0.528766	0.695101	0.644069	0.541637
uc.246+_212-261	4.45132	4.80507	4.77499	4.89923	4.41179
uc.113+_110-163_RC	0.463989	0.465721	0.524222	0.50687	0.508301
uc.290+_3-62_RC	0.519745	0.527312	0.55863	0.54157	0.507464
uc.104+_8-67_RC	0.730395	0.656123	0.637009	0.546147	0.507105
uc.297+_302-351	0.546534	0.551575	0.533815	0.615312	1.18899
uc.440+_195-246_RC	1.26828	1.36517	0.663839	0.521018	0.501029
uc.253+_1-57	0.948128	0.712816	1.22749	0.515731	1.03528
uc.469+_80-139_RC	2.11526	1.51441	2.65977	2.35682	6.21442
uc.433+_21-79	0.52991	0.523725	0.536261	0.541125	0.868697
uc.204+_1-59	0.871983	0.499114	0.673461	0.501002	0.50687
uc.107+_7-56_RC	4.00155	2.90838	4.11074	4.6322	4.54194
uc.228+_188-247	0.820553	0.508984	0.525885	0.523893	0.611619
uc.337+_78-134	0.51499	0.714603	0.507753	0.524969	0.500513
A_23_P39682	0.750017	0.761226	0.797403	0.896426	0.525926
uc.2+_64-119_RC	0.510505	0.897458	0.769166	0.524004	0.505786
uc.137+_326-385	0.574198	0.611286	0.562101	0.582092	0.476118
uc.89+_175-234	0.725948	0.521922	0.646174	0.647654	0.940759
uc.179+_1-57_RC	0.722113	0.569313	0.556585	0.707706	1.22408
uc.185+_195-244_RC	5.39345	5.0005	5.05337	5.13267	5.5836
uc.404+_181-230_RC	1.15264	1.6972	1.39564	0.545542	0.477436
uc.226+_66-125	0.520569	0.571466	0.529142	0.556017	0.537169
uc.275+_132-191_RC	0.540009	0.599757	0.547455	0.575142	0.563888
uc.114+_239-294_RC	0.509018	0.540779	0.542751	0.534611	0.467152
uc.279+_176-234_RC	0.715291	0.875054	0.595249	0.998305	0.518938
(+)E1A_r60_a104	1.31599	1.30067	1.26406	1.51137	1.17167
uc.256+_138-197_RC	0.525926	0.570398	0.546838	0.563205	0.544935
uc.441+_174-233_RC	0.50355	0.519561	0.540009	0.531443	0.63755
uc.100+_28-87	0.548975	0.596395	0.577365	0.594445	0.633366
uc.317+_69-128_RC	0.609296	0.561022	0.767173	0.581637	0.701574
uc.360+_89-148	0.527757	0.793358	0.660843	0.485464	1.19397
uc.110+_85-134	1.10809	1.30877	0.703365	1.18654	1.07915
uc.295+_134-191_RC	0.915601	0.594839	0.84701	0.583785	0.765238
uc.329+_203-262	0.533293	0.688055	0.525023	0.541699	0.465721
uc.194+_141-193	0.577252	1.37894	0.555407	0.71505	0.532547
uc.4+_3-53	0.459905	0.476797	0.522181	0.49814	0.500904
uc.193+_52-111_RC	3.8274	3.85935	3.18216	2.65977	3.50861
uc.246+_153-203	9.20428	8.21467	9.27952	9.63782	10.4094
uc.332+_269-328_RC	0.508387	0.50272	0.530952	0.51188	0.496432
uc.166+_115-164_RC	2.68357	1.71109	2.332	1.82408	3.1445
uc.447+_132-191	0.555011	0.55121	0.585699	0.839444	0.509089
uc.212+_130-179	0.931408	0.522038	1.06331	0.538636	0.525549
uc.130+_79-128_RC	0.50472	0.513368	0.574022	0.511009	0.482083
uc.321+_12-71_RC	1.08301	1.22408	1.11028	1.06652	1.15053
uc.456+_1-55	3.08584	3.01106	3.27079	2.68783	2.6358
uc.361+_77-136	0.902549	0.469562	0.482372	0.446159	0.785613
uc.31+_88-140	0.734304	0.579425	0.708129	0.945071	1.11155
uc.119+_155-214_RC	0.553606	0.546147	0.672648	0.630759	0.535429
uc.449+_7-63_RC	0.475664	0.487127	0.488038	0.485389	0.527811
uc.406+_105-164_RC	0.526101	1.06331	0.523349	0.646533	0.514116
uc.9+_80-139_RC	3.28107	2.76424	3.33497	3.7911	8.26913
uc.340+_51-100_RC	2.50951	2.98741	2.92603	3.22166	1.85884
uc.388+_115-165_RC	2.48583	2.75359	2.46692	2.83573	2.61056
uc.272+_15-73_RC	0.592497	0.515634	0.524004	0.513592	0.492175
uc.148+_15-72_RC	1.59801	2.02698	1.91179	1.78985	1.77611
uc.445+_135-194_RC	0.470689	0.474713	0.502839	0.459905	0.547148
uc.238+_260-317_RC	0.527454	0.524539	0.507823	0.511582	0.530301
uc.179+_73-122	0.950978	0.725156	0.518938	0.505354	0.510299
uc.99+_172-227_RC	0.575235	0.506316	0.515731	0.629635	0.748577
uc.10+_225-275	1.14533	1.02256	0.472955	0.4413	1.28625
uc.205+_67-126_RC	0.464581	0.477641	0.490712	0.440053	1.2221
uc.404+_96-153_RC	0.566785	0.514619	0.663304	0.696259	1.60381
uc.377+_12-70	1.29691	1.01603	0.976513	0.44979	0.984218
uc.312+_99-158_RC	0.511064	0.7534	0.494492	0.500276	0.56049
uc.242+_63-122_RC	0.754194	0.531752	0.625559	0.51145	0.487476
uc.59+_87-146	0.602933	0.665312	0.594219	0.675248	0.481504
uc.440+_15-64	0.845724	1.22319	0.531356	0.538573	0.483527
uc.145+_63-112_RC	3.55467	2.16281	3.43843	3.6211	3.6654
uc.107+_169-228_RC	0.516453	0.521637	0.513845	0.515795	0.519372
uc.374+_54-113	0.559605	0.466201	0.522964	0.471568	0.491361
uc.86+_219-278_RC	1.18128	0.534258	1.52049	0.554838	3.04684
uc.14+_30-89_RC	0.670461	0.656301	0.57067	0.667358	0.900243
uc.419+_103-153	7.60919	8.65542	7.33728	7.72017	6.40987
uc.301+_35-86_RC	0.475855	0.486415	0.659189	1.10203	1.34669
uc.198+_197-246_RC	0.538145	0.672227	0.762532	0.844749	0.48163
uc.123+_221-270_RC	0.531899	0.708912	0.657588	0.799305	0.486638
uc.132+_105-162	1.45283	0.846034	0.817746	0.529082	0.782855
uc.134+_76-126	0.750799	1.88816	2.73826	2.75359	1.2181
uc.180+_66-115	0.55228	0.562994	0.504178	0.611286	0.515072
uc.355+_10-59_RC	1.51299	1.43072	2.20692	1.60381	1.02831
uc.250+_83-142	0.559485	0.616256	0.546365	0.639968	0.483095
uc.117+_188-241_RC	0.525055	0.507883	0.726887	0.879966	0.487414
uc.82+_1-60	0.56049	0.767173	0.642608	0.598473	0.537526
uc.275+_5-64_RC	4.94731	4.76331	5.28815	5.01762	7.64247
uc.235+_63-119	0.547733	0.604025	0.60168	0.59084	0.649797
uc.341+_119-171	4.55524	4.6322	4.35117	4.16023	3.99363
uc.483+_58-117	0.540269	0.752316	0.727424	0.744294	0.567782
uc.196+_1-60_RC	0.559056	0.663135	0.616256	0.617	0.516411
uc.417+_155-210_RC	0.453613	0.486937	0.537462	0.501612	1.36042
uc.350+_9-65_RC	0.49019	0.524793	0.581292	0.52136	0.494702
uc.405+_87-146_RC	0.583436	0.649592	0.787455	0.62015	0.828025
uc.17+_148-199	1.07153	0.887691	1.77223	1.53553	1.94133
uc.423+_141-200	4.77499	4.68403	4.55524	4.55047	6.48191
uc.297+_178-227_RC	0.511521	0.524304	0.522783	0.598178	0.56112
uc.331+_138-193	0.53997	0.611172	0.555113	0.579014	0.575526
uc.36+_148-199	4.43996	4.43996	4.61506	4.02961	4.47961
uc.98+_182-235_RC	0.537614	0.563344	0.475478	0.540827	0.478613
uc.196+_124-174_RC	0.687873	0.545291	0.589296	0.765238	0.553164
uc.114+_188-243_RC	0.63216	1.32331	0.725948	0.750799	0.606446
uc.373+_300-358_RC	2.16281	2.47063	2.72448	2.91733	2.76064
uc.445+_85-144_RC	0.772718	1.2181	0.857041	0.54725	0.920213
uc.194+_5-56_RC	2.5829	2.44454	1.07073	0.681403	1.08441
uc.483+_291-350_RC	0.500438	0.485027	0.52083	0.635781	0.557344
uc.286+_196-248	0.866188	1.00784	0.838238	0.794291	0.583239
uc.121+_19-78_RC	0.652437	0.71669	0.487284	0.522822	0.537258
uc.99+_2-58	0.540827	0.540988	0.538823	0.550511	0.527115
uc.453+_211-265	0.532495	0.539098	0.511251	0.522558	0.519058
uc.136+_212-271	0.50311	0.711728	0.497511	0.505704	0.529246
uc.134+_125-184	0.557251	0.504673	0.866854	0.842051	2.19407
uc.475+_3-62	4.99067	4.91896	4.81104	4.55524	4.8137
A_23_P11507	3.74092	3.31874	3.76551	2.56903	3.7722
uc.421+_69-118	1.75846	1.60123	2.22357	1.95149	0.933748
uc.384+_214-266_RC	1.21732	0.511148	0.530483	0.526077	0.561661
uc.188+_62-121_RC	4.26702	3.47633	3.25178	2.30817	3.69014
uc.100+_82-141_RC	0.820857	0.722602	0.606091	0.553962	1.24938
uc.450+_22-71	0.579014	1.14814	0.706734	1.02516	0.537789
uc.345+_156-207_RC	3.01106	3.42427	2.9484	3.11506	1.94405
uc.242+_187-238_RC	0.647843	0.472723	0.462006	0.451916	0.523255
uc.196+_124-174	0.934346	0.754194	0.48163	0.468688	0.509799
uc.286+_196-248_RC	0.574022	0.672027	0.620639	0.566197	0.525634
uc.18+_125-178	1.56787	0.912174	0.780354	0.78606	0.500186
uc.194+_61-114	2.48773	3.30407	0.996265	0.666029	0.48193
uc.369+_65-117	4.67722	3.5823	4.36292	4.83302	4.55047
uc.79+_136-193	0.515396	0.532406	0.49443	0.509756	0.525377
uc.423+_141-200_RC	1.35629	1.31936	1.31792	1.36217	0.690375
uc.344+_121-170_RC	1.78337	2.28701	1.63494	1.79454	0.704157
uc.426+_128-187_RC	0.973931	1.32568	0.616414	0.613678	0.542751
uc.371+_135-194_RC	0.955355	1.1634	1.04117	1.39827	1.59801
uc.160+_1-50_RC	3.33871	2.25047	3.25722	3.1995	1.77079
uc.76+_231-290_RC	0.559206	0.572299	0.580162	0.58112	0.513257
uc.268+_94-153_RC	4.07285	3.21728	3.94447	2.84673	3.83746
uc.45+_52-111_RC	5.6249	4.85369	5.2801	4.48841	5.24096
uc.247+_172-230	0.544816	0.548639	0.504952	0.546051	0.732545
uc.237+_298-349	0.576373	0.69257	0.569313	1.28236	0.506316
uc.188+_163-215_RC	3.35357	2.40385	2.36157	1.07915	1.64364
uc.333+_79-128	3.33497	3.70356	3.86922	4.34629	3.08044
uc.262+_1-54	0.687371	0.675675	0.51736	0.580514	0.451288
uc.423+_1-52	0.722346	0.840484	0.607888	0.505204	0.731907
uc.58+_19-72	0.573589	0.655759	0.58959	0.621584	0.563476
uc.469+_13-72	0.645803	0.574752	0.715291	0.711006	0.548028
ETG05_66023	3.75977	3.22682	4.1263	4.04061	4.25333
uc.344+_171-220_RC	1.99675	2.246	2.30445	2.37347	0.594839
uc.454+_99-148_RC	1.85884	1.35414	2.14882	1.11792	0.576373
uc.330+_92-142_RC	3.88412	4.44858	3.74092	4.25017	3.35357
uc.87+_164-223_RC	0.589176	0.524616	0.45457	0.679415	0.80644
uc.426+_6-63	0.543754	0.572792	0.55091	0.596854	0.51877
uc.274+_45-94_RC	2.2266	2.961	1.93775	2.27061	1.24217
uc.475+_137-186	4.58007	4.27365	4.14503	3.92166	3.05273
uc.400+_23-81	7.94389	7.09633	7.88426	7.76065	7.1846
uc.395+_95-154_RC	1.98902	2.49266	1.86098	2.00569	2.332
uc.439+_197-256_RC	0.521018	0.531356	0.525055	0.549433	0.545797
uc.351+_79-138	0.559883	0.713271	0.516095	0.577895	0.510367
uc.186+_70-125_RC	7.13532	7.62078	6.7307	6.30894	6.28013
uc.472+_147-202_RC	2.66547	2.08696	2.7303	1.77223	2.8172
uc.221+_244-303_RC	0.799305	1.17283	1.1172	0.983023	0.549972
uc.262+_195-253	0.469769	0.484245	0.661344	0.55676	0.787212
uc.359+_80-129_RC	4.41444	3.69617	4.51786	4.40289	5.29685
uc.477+_107-156	4.41179	4.63623	4.8646	4.50936	4.59477
uc.464+_487-542_RC	0.503434	0.627074	0.509704	0.540882	0.545705
uc.365+_118-173_RC	0.610453	0.502204	0.6107	0.513135	0.522702
uc.128+_52-110	0.535358	0.550511	0.518557	0.560856	0.552673
uc.121+_88-144_RC	0.639671	0.525023	0.762203	1.07438	0.496014
uc.330+_27-76	6.02241	5.69749	5.6249	5.4497	5.09143
uc.372+_87-145	0.866854	1.07153	0.781813	0.764845	0.755221
uc.92+_104-153_RC	2.88979	2.50167	3.6761	3.97071	3.14759
uc.313+_62-121_RC	1.46441	0.538145	0.616814	0.533116	1.34818
uc.318+_63-121	3.23146	2.98212	3.31874	3.58592	3.84098
uc.209+_142-201	0.490808	0.486638	0.494772	0.500029	0.775066
uc.80+_146-203	0.515072	0.545705	0.527944	0.508066	0.524222
uc.42+_124-181_RC	7.33728	6.51126	7.31629	7.81392	7.86128
uc.388+_173-222_RC	1.41683	2.62949	1.59801	1.31936	1.52257
uc.96+_132-188_RC	0.491361	0.525687	0.49145	0.514874	0.508066
uc.43+_142-201	1.39564	1.81865	1.18899	1.22319	0.675011
uc.478+_53-112_RC	0.575951	1.16141	0.576482	0.566057	0.533195
uc.263+_90-139_RC	9.63782	10.8339	9.58895	9.70191	8.06369
uc.36+_203-252	2.9726	2.64295	2.64717	1.76268	1.94711
uc.221+_40-89	0.685171	0.690375	0.755846	0.554227	0.537723
uc.57+_80-129	0.505646	1.132	0.698838	0.772029	0.488281
uc.178+_70-129	0.584818	0.55893	0.57216	0.562709	0.564455
A_23_P87238	0.485196	0.485389	0.650251	0.619814	0.769166
uc.350+_84-143	0.503228	0.511823	0.466747	0.496675	0.508231
uc.164+_77-135_RC	0.524447	0.523474	0.511193	0.519745	1.36386
uc.228+_57-109	0.68238	0.56909	0.565967	0.59699	0.568236
uc.383+_80-138	0.5537	0.506811	0.514452	0.510452	0.509949
uc.330+_152-201	6.36006	6.36751	6.05095	5.74424	5.95173
uc.295+_21-74_RC	0.690244	0.520632	0.937405	0.914206	0.719396
uc.360+_206-255_RC	1.75592	1.2221	1.43637	1.79619	2.35863
uc.125+_76-135	0.755221	0.737858	0.644952	0.754539	0.494772
uc.381+_36-90	5.23429	4.79853	5.43111	5.45597	5.73869
uc.18+_69-128	1.12017	0.932881	1.20959	1.09832	0.486415
uc.190+_136-195	0.708912	1.049	0.678975	1.07153	0.49759
uc.332+_269-328	0.507596	0.527115	0.515482	0.536601	0.460205
uc.329+_5-57	0.536261	0.781421	0.644723	0.649797	1.41823
uc.306+_93-146_RC	0.51721	0.516411	0.499641	0.755221	0.465896
uc.175+_4-63_RC	0.704157	0.557899	0.537051	0.573737	0.476603
uc.7+_67-126	0.523474	0.502494	0.528574	0.663654	0.475321
uc.325+_1-56_RC	0.609847	0.724321	0.658941	0.701145	0.784352
uc.139+_264-323	1.25292	1.34818	1.28354	1.69862	1.26828
uc.149+_69-118_RC	1.25678	1.69468	1.23245	0.857682	0.861526
uc.223+_183-242	1.14315	0.901857	0.963461	1.01825	1.46864
A_23_P49878	5.48082	4.83733	4.99067	4.49628	4.67016
uc.359+_1-60_RC	0.555754	0.646174	0.570777	0.588449	0.540269
uc.7+_5-64_RC	0.533815	0.554647	0.764351	0.545066	0.538075
uc.47+_125-184	1.06936	1.06936	0.775066	0.954638	0.977866
uc.111+_133-182	4.91317	4.49253	4.7562	4.57701	4.62008
uc.352+_142-191	10.1043	8.49001	9.46329	9.20428	8.60145
uc.96+_205-259	1.24353	0.967324	0.964026	1.08142	0.972253
uc.358+_40-96_RC	0.641657	0.588566	0.547678	0.590941	0.531863
uc.120+_80-136_RC	1.02256	0.551373	0.815646	0.663135	0.602604
uc.247+_225-284	0.566057	0.58758	0.58729	0.60532	1.19655
uc.185+_30-87_RC	6.05095	6.56335	5.68651	5.56842	5.43995
uc.159+_143-192_RC	0.590344	0.63755	0.768732	1.10342	0.524904
uc.87+_219-278	0.56589	0.615667	0.590007	0.595009	0.620943
uc.218+_159-218	0.53794	0.542791	0.644069	0.545479	0.620232
uc.25+_19-69_RC	2.97614	2.92125	2.06705	2.43714	0.708477
uc.141+_23-82_RC	7.72017	6.77427	7.43438	6.47486	7.25782
uc.448+_72-131	0.612328	0.542862	0.544635	0.568236	0.556118
uc.387+_54-103	4.37155	4.45571	4.23747	4.17127	4.56207
uc.66+_118-177	0.482173	0.479113	0.525486	0.700136	0.509601
uc.162+_5-54	1.97226	1.75372	2.52522	2.4781	0.800045
uc.99+_305-359	0.512276	0.506582	0.56589	0.52251	0.601533
uc.308+_136-189	2.59205	2.19827	2.05308	2.10851	1.17283
uc.230+_1-60	1.25479	0.755221	1.28015	1.17167	0.89537
uc.102+_289-338_RC	8.26913	9.27952	8.45186	7.88426	7.38645
(+)E1A_r60_a20	2.35054	2.60752	2.53624	2.73524	2.91733
uc.24+_88-139_RC	2.6145	2.212	2.59746	2.46176	1.03474
uc.139+_214-263	0.628115	0.473549	0.687578	0.453613	0.560017
uc.397+_117-166	0.860962	0.791491	1.00784	0.518123	0.504437
uc.83+_9-68_RC	2.82262	3.21408	2.95795	3.75314	0.505243
uc.13+_25-74	3.2402	3.19064	3.22166	3.31874	3.50368
uc.78+_8-67	0.471004	0.483806	0.621181	0.595969	0.516037
uc.247+_225-284_RC	0.562024	0.582733	0.53997	0.731456	0.473746
uc.199+_207-256	0.492261	0.491059	0.505906	0.486415	0.535081
uc.8+_1-60	0.490418	0.49443	0.709747	0.678275	0.865253
uc.310+_97-146_RC	5.27258	5.13267	5.56842	5.95173	5.66822
uc.214+_158-217	0.532029	0.782855	0.546147	0.580041	0.57536
uc.188+_113-172_RC	5.12651	4.30905	4.18263	3.39474	3.37626
uc.450+_22-71_RC	0.547812	0.552089	0.559441	0.625876	0.526101
uc.321+_143-202_RC	0.518965	0.911073	0.577138	0.528454	0.587897
uc.475+_239-288_RC	4.8646	5.68651	5.0834	5.46414	4.00446
uc.20+_64-118	1.02516	0.657081	1.53553	1.33898	0.472168
uc.6+_109-159	0.537688	0.544774	0.514619	0.793358	0.52425
uc.223+_77-136_RC	0.645536	0.556431	0.601919	0.536478	0.525443
uc.358+_90-149	0.565172	0.614589	0.724658	0.68238	0.603331
uc.262+_195-253_RC	0.487284	0.480364	0.521752	0.490808	0.5024
uc.181+_25-74_RC	0.53356	0.597496	0.507526	0.544048	0.710356
uc.286+_2-61	0.621703	0.770967	0.815283	1.03766	0.915183
uc.172+_1-60_RC	0.483426	0.638885	0.508301	0.62616	0.477559
uc.24+_149-204_RC	2.8172	2.6145	2.40385	2.11526	2.36157
uc.465+_64-114	1.1172	1.10094	1.0152	1.03474	1.92321
uc.431+_1-58_RC	0.530084	0.582548	0.474447	0.512073	0.508193
uc.76+_1-60	0.515634	0.689949	0.634581	0.525252	0.531062
uc.368+_114-173	0.543918	1.03634	0.526629	0.70949	0.507278
uc.457+_128-178	4.64907	4.8273	4.28275	4.32878	4.30905
uc.343+_240-299	2.13698	2.03075	1.54854	0.986726	1.75846
uc.150+_66-117_RC	0.513845	0.527003	0.523845	0.641657	0.50452
uc.28+_185-244	1.52049	1.20034	1.00135	0.999339	0.62223
uc.214+_119-178_RC	0.575526	0.63403	0.588299	0.548572	0.469769
uc.421+_69-118_RC	1.5883	1.81257	1.67951	1.50604	2.72448
uc.184+_6-63	3.19443	3.01782	3.1445	2.92125	3.00343
uc.422+_99-148	0.882	1.02585	1.30554	1.11028	0.582174
uc.206+_216-265	0.551982	0.59699	0.509247	0.743613	0.485799
uc.393+_67-116	3.44892	3.20287	3.4902	3.30407	3.27604
uc.384+_214-266	0.507753	0.525969	0.510562	0.651631	0.543127
uc.405+_24-83_RC	0.505029	0.555553	0.575142	0.534258	0.509862
uc.201+_51-109_RC	0.648148	0.53495	0.558419	0.558772	0.623549
uc.331+_2-56	2.3304	1.73025	2.40926	2.06705	1.10535
uc.430+_7-56	3.56279	3.42101	3.97071	3.97986	4.45571
uc.363+_93-143_RC	0.579832	0.616092	0.601387	0.613065	0.640299
uc.159+_204-262_RC	0.527879	0.515334	0.501819	0.514116	1.07438
uc.101+_116-175_RC	2.26397	1.70264	2.91082	2.13125	2.9147
uc.353+_178-237	0.705262	0.510505	0.856536	0.75729	1.42412
uc.318+_252-308_RC	1.88572	1.62071	2.25722	1.15053	2.51678
uc.310+_97-146	0.945071	1.47627	1.16265	1.76952	0.606594
uc.54+_117-174	0.554754	0.560068	0.632458	0.551884	0.551796
uc.42+_1-54_RC	0.567782	0.582898	0.520039	0.543501	0.49814
uc.145+_192-244	0.706734	0.569876	0.495628	0.535529	1.39157
uc.407+_136-193_RC	4.54194	5.26755	4.44344	4.5333	3.60693
uc.456+_1-55_RC	4.29706	4.61506	4.23158	4.29706	4.49253
uc.294+_25-79	0.494702	0.478448	0.744294	0.493851	0.531443
uc.287+_139-191_RC	7.76065	7.44628	7.72017	8.08796	9.58895
uc.273+_18-74	0.692889	0.543754	0.557428	0.573667	0.754539
uc.441+_174-233	0.623751	0.486593	0.528082	0.506811	0.544385
uc.211+_152-211_RC	0.542908	0.540269	0.543083	0.550579	1.33176
uc.289+_172-231_RC	0.54625	0.548975	1.03372	0.869541	0.500029
uc.293+_11-60	1.77611	1.8766	2.24225	2.03457	1.12196
uc.315+_91-149	0.604333	0.515558	0.478448	0.502532	0.935916
uc.429+_117-176_RC	0.594104	0.725948	0.581637	0.513368	0.561321
uc.219+_30-87_RC	0.543406	0.551884	0.508231	0.538511	0.524126
uc.448+_129-184	0.689226	0.660089	0.633366	0.479641	0.692153
uc.150+_6-61_RC	0.609442	0.685171	0.493461	0.507464	0.527982
uc.419+_156-208	7.69725	8.82408	7.5834	7.90874	6.7307
uc.442+_158-217	0.653612	0.750017	0.511009	0.502839	0.564058
uc.438+_115-173_RC	0.498335	0.496299	0.495049	0.499641	0.605836
uc.100+_143-202	0.525969	0.555051	0.494912	0.538017	0.495049
uc.167+_64-123	0.6342	0.593665	0.750017	0.748332	1.55905
uc.385+_85-144_RC	0.482372	0.688435	0.491193	0.491793	0.501002
uc.180+_167-223_RC	0.696507	0.584374	0.609012	0.607888	0.725156
uc.461+_73-123	0.911705	1.24687	1.18654	0.552089	0.499982
uc.233+_3-52_RC	2.41218	2.32363	3.27604	3.17372	2.68783
uc.428+_135-191	0.772401	0.554754	1.29816	1.28861	0.506377
uc.21+_1-59_RC	0.523512	0.536601	0.556362	0.531752	2.33405
uc.388+_62-114_RC	1.56625	2.50951	1.3712	1.95579	0.734811
uc.435+_80-139_RC	0.522822	0.548686	0.545066	0.540336	0.56373
uc.70+_1-59	0.470298	0.517583	0.478729	0.455089	0.515558
uc.69+_104-163	0.535702	0.560919	0.46904	0.518361	0.485328
uc.392+_195-254	0.547678	0.557156	0.471173	0.528954	0.526741
A_23_P87879	0.505956	0.706734	0.502805	0.497925	0.524693
uc.143+_129-179	1.18215	1.48687	0.946218	1.80732	0.607888
uc.93+_6-59_RC	0.503337	0.523035	0.477056	0.503484	0.49443
uc.259+_12-70	0.518023	0.53698	0.472254	0.505495	0.876326
uc.160+_51-100	0.51689	0.856536	1.03102	1.04409	0.477056
uc.205+_67-126	1.60556	1.98676	2.23933	2.71885	1.25379
uc.122+_92-141	1.77223	1.78165	1.91822	2.04158	1.85243
uc.254+_73-132_RC	0.52136	0.523845	0.520192	0.555051	1.14675
uc.215+_136-185_RC	2.32363	1.84789	1.60821	1.6423	0.519447
uc.97+_14-73	0.49437	0.611834	0.520945	0.488387	0.473549
uc.283+_201-260	0.589296	0.759445	0.485799	0.485328	0.469236
uc.407+_202-254_RC	4.91896	5.18201	4.72841	4.87125	4.17784
uc.217+_168-217_RC	3.32752	2.5495	3.5823	3.84098	3.91562
uc.183+_123-172_RC	2.00988	1.85547	2.00988	1.18899	1.80612
uc.274+_45-94	4.81104	4.97634	4.76798	4.56207	4.36292
uc.53+_1-60_RC	0.807615	0.933748	0.807615	1.05267	2.7883
uc.426+_6-63_RC	0.480194	0.511794	0.651496	0.527757	0.528326
uc.148+_15-72	4.36771	4.25333	4.64907	4.74738	4.58007
uc.426+_194-253_RC	1.13055	1.04278	0.960635	1.33176	0.732246
uc.300+_150-199	0.957621	1.19655	1.40385	1.23009	1.617
uc.111+_187-236_RC	2.83983	3.17857	2.85386	3.20287	1.66348
uc.93+_80-139	0.488038	0.500029	0.517751	0.51721	0.538145
uc.170+_179-230_RC	0.641308	0.512888	0.46315	0.48163	0.85327
uc.416+_114-163	3.18216	3.8124	3.00343	3.26235	2.89175
uc.163+_247-302	0.605836	0.76616	0.800963	0.635363	0.88228
uc.83+_135-194_RC	0.552183	0.698259	0.543501	0.968219	0.602252
uc.195+_1-50	0.800963	0.713782	0.631445	1.02831	0.623751
uc.178+_70-129_RC	0.557512	0.547455	0.734811	0.559206	0.527757
uc.239+_110-167	0.617684	0.540336	0.468688	0.504263	0.513428
uc.267+_60-117	0.60879	0.591941	0.537789	0.529046	0.538573
uc.280+_60-119	5.73344	6.00094	5.55231	5.48082	4.91896
uc.120+_24-76_RC	0.786578	0.837755	0.473549	0.490612	0.563205
uc.138+_219-278_RC	0.890463	1.04039	0.896426	0.86318	0.637828
uc.189+_32-91	5.43111	5.46952	5.35455	5.02933	5.70145
uc.86+_12-71_RC	0.496202	0.491361	0.467685	0.740264	0.529142
uc.444+_255-310_RC	1.1763	1.29816	1.34093	1.38252	0.748185
uc.87+_63-122_RC	0.56308	0.579137	0.521637	0.978928	0.496299
uc.431+_52-111	0.519979	0.524447	0.755221	0.537051	1.1172
uc.297+_11-60_RC	0.472955	0.455089	0.497024	0.45904	1.5538
uc.12+_133-188	3.6654	4.42722	3.63543	3.78003	3.08584
uc.290+_72-130	0.48771	0.487476	0.523571	0.501889	0.52136
uc.63+_122-181	0.76298	1.4728	1.02061	0.76298	0.932881
uc.410+_160-219_RC	0.833437	0.945684	0.728586	0.477313	0.54174
uc.480+_79-138_RC	1.05267	0.638174	0.579137	0.576482	0.935139
uc.313+_112-163_RC	6.42864	6.53683	6.20026	5.9279	5.63035
uc.279+_112-171	1.68408	1.55145	1.51299	1.27891	0.749105
uc.177+_206-256	0.89537	1.07363	0.805154	0.831082	0.912174
uc.39+_151-205_RC	8.65542	8.08796	8.70576	9.10101	13.0654
uc.380+_1-57	0.518512	0.539363	0.52991	0.523398	0.540128
uc.327+_129-188	1.46864	1.48002	1.24891	1.25572	1.16265
uc.64+_27-81	2.85386	2.91082	2.93813	2.88979	3.54155
uc.29+_2-61	0.516986	0.572582	0.50123	0.511651	0.543406
uc.79+_79-138	0.528082	0.526335	0.544582	0.717226	0.607222
uc.219+_90-149	0.830129	0.704864	0.457132	0.467073	0.804075
uc.74+_167-226	0.670198	0.60168	0.521266	0.557711	0.511064
uc.338+_141-190_RC	4.41784	4.25932	4.43548	4.69339	4.02352
uc.302+_184-243	3.9378	3.9378	4.04061	4.43548	2.85684
uc.293+_11-60_RC	11.2237	10.1837	10.9542	10.5034	11.6115
uc.397+_117-166_RC	0.575663	0.854789	0.900243	0.595429	0.530952
uc.199+_207-256_RC	0.849606	1.26023	0.742049	0.664422	0.489793
uc.193+_1-60	1.38913	2.10229	1.45431	1.59801	0.883601
uc.214+_82-133_RC	0.991407	1.08032	1.04409	1.86253	1.85703
uc.355+_137-196_RC	1.51038	1.4291	1.52623	1.82984	2.212
uc.208+_137-195_RC	0.971803	1.14221	0.722999	1.03866	0.642207
uc.390+_9-66	0.738927	0.584693	0.520683	0.640568	0.44979
uc.141+_232-291_RC	5.81975	5.24096	5.9279	5.09143	5.23429
uc.363+_93-143	0.650251	0.518938	0.522096	0.623751	0.744294
uc.29+_79-138	0.700682	0.732899	0.81443	0.597621	0.536423
uc.407+_59-108	6.21442	6.25332	5.95173	5.68651	5.18201
uc.265+_127-184_RC	3.90731	4.59477	4.60015	4.67016	3.9378
uc.374+_104-163	0.756339	0.542167	0.662534	1.18215	0.54269
uc.350+_9-65	0.534146	0.522598	0.520512	0.595776	0.546534
uc.49+_77-127_RC	3.40404	3.6711	3.60693	3.37018	3.11038
uc.178+_166-225	0.538317	0.578833	0.494165	0.564817	0.504364
uc.256+_1-60	0.646533	0.494912	0.857682	0.779798	0.524304
uc.448+_179-232	0.672781	0.571234	0.620812	0.588104	0.695101
uc.319+_173-225	0.506937	0.520755	0.475044	0.5024	0.525141
uc.379+_62-116_RC	0.574489	0.605089	0.583436	0.846034	0.675248
uc.332+_168-227_RC	0.618306	0.473119	0.622942	0.485799	0.823952
uc.231+_131-190_RC	0.533009	0.54203	0.505577	0.676717	0.572299
uc.97+_381-430	1.45581	1.19925	1.47627	1.23954	0.568597
uc.166+_216-267	1.17819	0.788867	0.735117	1.16993	0.93679
uc.350+_186-239	0.525885	0.526781	0.53495	0.539321	0.569591
uc.397+_243-292	0.529046	0.539219	0.582898	0.522096	0.602356
uc.37+_88-140_RC	6.31957	6.26274	6.39736	6.09174	5.80349
uc.206+_143-192	0.800045	0.481418	1.07915	0.550471	0.861872
uc.123+_22-75_RC	0.522702	0.533195	0.526724	0.527944	0.545291
A_23_P53126	1.86928	0.694595	1.3336	0.961056	0.587432
uc.137+_176-225	0.728586	1.07997	0.780966	1.22408	1.10203
uc.399+_67-125_RC	0.486415	0.495566	0.448026	0.472254	0.526879
A_23_P97584	6.60719	6.10596	6.38282	5.70975	6.08204
uc.427+_152-201	12.1154	10.9542	11.6115	11.0081	11.3223
uc.70+_67-116_RC	1.16801	1.24217	2.04866	2.23933	0.852407
uc.276+_150-203	1.87302	1.03318	1.31673	0.506992	0.55848
uc.239+_7-65	0.541991	0.673461	0.541991	0.556248	0.525486
uc.314+_151-202_RC	0.533372	0.547356	0.512971	0.48261	0.551982
uc.4+_113-163	0.499601	0.68238	0.535702	0.515334	0.591941
uc.464+_239-295	0.608331	0.69738	0.62223	0.560369	0.699329
uc.92+_162-219	0.581839	0.574489	0.499114	0.756339	0.612676
uc.387+_168-217_RC	3.38797	3.94447	3.26235	3.68327	2.11526
uc.76+_64-123_RC	0.768732	0.733937	0.517127	0.527161	0.520039
uc.331+_79-132	0.498594	0.707095	0.831742	0.51499	0.833437
uc.56+_23-73	1.20728	1.7976	0.906341	1.66348	0.556248
uc.333+_196-245	2.55863	3.16994	2.59205	2.35054	0.647654
uc.224+_214-273	0.531166	0.733198	0.530301	0.682842	0.557428
uc.156+_2-51	0.503917	0.515795	0.509396	0.535214	0.53016
uc.287+_68-127_RC	0.820154	0.439235	0.778662	0.597496	1.37894
uc.458+_24-74	1.42625	1.34299	1.4465	1.42412	0.528766
uc.340+_177-226	0.733198	0.468688	0.834588	1.23245	0.538976
uc.203+_152-203	4.90391	4.72171	4.52638	4.24298	4.8763
uc.293+_54-103_RC	0.58315	0.666553	0.582609	0.707391	2.16281
uc.168+_65-124_RC	0.513535	0.527532	0.461529	0.791052	0.555553
uc.132+_61-120_RC	0.639086	0.736054	0.651631	0.703365	0.866188
uc.327+_201-250	1.69862	1.98902	1.48687	1.51896	0.546809
uc.21+_69-123_RC	0.44893	0.538317	0.788557	0.460527	0.506811
uc.22+_192-250	0.50499	0.515072	0.548273	0.529804	0.532029
uc.211+_152-211	0.499354	0.526576	0.519696	1.03961	0.51145
uc.244+_226-285_RC	0.50296	0.515149	0.520569	0.578516	0.491858
uc.421+_2-51	5.53139	4.55524	5.53139	5.66822	5.55231
uc.260+_4-53_RC	0.580816	0.89537	0.926282	0.820857	0.527699
uc.91+_68-118_RC	0.749105	0.778803	0.675011	0.6808	1.03634
uc.4+_234-288	0.541802	0.644069	0.510095	0.516037	0.503982
uc.81+_145-204	0.574556	0.796033	0.578401	0.687578	0.522428
uc.255+_162-221	0.549368	0.662859	0.628115	0.600252	0.638174
uc.279+_62-116_RC	0.671148	0.895822	0.743613	0.556118	0.567474
uc.401+_198-250	0.519372	0.592672	0.509515	0.5712	0.520417
uc.257+_158-217_RC	0.605992	0.505577	0.561321	0.528399	0.581973
uc.172+_154-213	0.86318	1.30733	0.605836	0.790238	0.722999
uc.134+_125-184_RC	3.94447	3.04105	3.9378	4.1263	4.51786
uc.388+_173-222	3.25178	2.77701	2.11086	1.80612	1.71653
uc.313+_9-64	0.537258	0.573667	0.511301	0.548686	2.00012
uc.449+_7-63	0.621181	1.04409	0.48933	0.526028	0.56909
uc.126+_164-223_RC	0.639968	0.760652	0.844305	0.515558	0.985164
uc.431+_116-175_RC	0.581973	0.667358	0.593541	0.625559	0.670785
uc.477+_1-50	6.76033	7.08238	7.03349	7.13532	6.39736
uc.275+_132-191	0.518631	0.530001	0.475664	0.530928	0.52901
uc.424+_1-53	1.75094	1.14675	1.10976	1.09955	1.33522
uc.339+_179-229_RC	0.784812	0.740001	0.975291	1.05013	2.0882
uc.166+_33-82_RC	2.69334	2.22357	2.67646	2.15404	2.73826
uc.449+_218-268	0.976513	1.09955	0.714603	0.837755	0.840957
uc.471+_178-237	7.43438	7.35446	7.35446	7.30139	6.92646
uc.262+_140-199_RC	0.510813	0.516095	0.534799	0.508301	0.556585
uc.378+_191-247	1.03866	0.527757	1.05062	0.849015	0.779798
uc.461+_23-76	0.651496	0.589793	0.661615	0.688435	0.788317
uc.230+_50-107	0.806759	0.532066	0.699082	0.505646	1.14874
uc.233+_149-198_RC	7.68564	6.12946	7.20674	7.00154	10.9542
uc.9+_19-78	0.707706	0.555754	0.529467	0.609726	0.52991
uc.34+_91-150_RC	0.588784	0.61288	0.6939	0.523255	1.02705
uc.183+_9-68_RC	0.879171	0.500513	0.589793	0.732545	0.646874
uc.440+_253-312_RC	0.754539	0.65728	0.511521	0.777513	0.650705
uc.114+_114-164	0.605642	0.542558	0.655443	0.525023	1.12963
uc.175+_54-113_RC	1.15426	0.984218	0.86318	1.34818	0.543754
uc.338+_28-77	2.08696	2.20692	1.63821	1.67314	0.815646
uc.237+_226-275_RC	0.648345	0.764351	0.858795	0.616256	0.592497
uc.397+_243-292_RC	0.497511	0.489793	0.591088	0.510166	0.539219
uc.270+_42-93	1.26023	0.954638	1.26597	1.20533	0.552624
uc.213+_12-62	2.67646	3.07745	2.89511	3.15811	2.76424
uc.113+_58-117_RC	0.545105	0.558162	0.524693	0.535302	0.550234
uc.254+_21-80	0.484069	0.548273	0.510166	0.486937	0.545479
uc.232+_133-182_RC	0.476118	0.471403	0.510367	0.46736	0.550327
uc.236+_12-71	0.465095	0.621511	0.476365	0.703939	1.62496
uc.87+_63-122	0.531584	0.899102	0.53078	0.535128	0.533729
uc.440+_68-121	1.1634	1.18128	0.773833	0.552808	0.634781
uc.476+_176-233	0.705481	0.764068	0.919246	1.158	1.00052
uc.203+_28-78	6.57536	6.70826	6.25332	6.15088	5.81975
A_23_P11685	2.75682	2.04408	3.52734	2.93813	3.26652
uc.68+_196-255_RC	0.791052	0.507464	1.0171	0.836574	0.561469
uc.181+_214-269	1.56931	0.603629	2.01752	1.56625	1.3872
uc.36+_1-60	1.50181	1.4465	1.77396	1.25678	1.81865
uc.463+_222-272_RC	2.62329	2.80429	2.88546	3.25722	2.55465
uc.160+_51-100_RC	0.78606	0.699082	1.1157	0.80282	2.22357
uc.109+_1-60	0.53064	0.55235	0.539321	0.521752	0.499223
uc.442+_158-217_RC	0.535815	0.537526	0.50071	0.91285	0.697978
uc.320+_165-218_RC	0.854789	1.0152	0.886242	0.967324	0.645972
uc.343+_60-109	4.5333	4.68033	3.90731	3.92983	4.20802
uc.48+_96-149	4.58707	5.4195	4.77125	4.99067	4.13865
uc.320+_251-303_RC	0.560369	0.563205	0.534674	0.723619	0.504673
uc.434+_55-114	0.556362	0.593216	0.525759	0.550972	0.515731
uc.332+_219-278_RC	0.487068	0.515999	0.65206	0.535815	0.592009
uc.459+_150-207	3.52734	3.39474	2.97614	2.43986	3.23694
uc.434+_163-222_RC	0.475044	0.521073	0.557251	0.512888	0.681786
uc.40+_123-181	0.533616	0.576665	0.546606	0.557899	0.527218
uc.383+_210-269_RC	0.478139	0.531584	0.458239	0.476118	0.595009
uc.469+_132-182	1.03528	1.25479	1.03961	1.15164	1.06257
uc.44+_1-50	5.2255	5.28815	5.53561	5.597	5.06778
A_23_P253464	2.76064	1.98081	2.66987	1.35414	2.51383
uc.462+_11-68_RC	1.93775	1.31319	1.80732	1.7791	0.641102
uc.61+_265-314	2.55465	2.92603	2.8172	3.22682	2.6145
uc.328+_97-146	0.924962	0.994547	1.05013	1.2107	0.694291
uc.203+_28-78_RC	4.53066	5.31056	4.49253	4.88771	3.17857
uc.206+_372-431	0.532213	0.566785	0.513902	0.544323	0.627431
uc.64+_113-172	0.661066	0.507996	0.732246	0.783781	0.574198
uc.197+_16-73_RC	2.07648	1.95149	2.35054	2.62949	3.22682
uc.261+_175-233	0.607695	0.513535	0.975856	0.948128	0.525222
uc.146+_15-71	0.500104	0.905823	0.636472	0.500866	0.593028
uc.52+_40-99_RC	0.500276	0.50472	0.618515	0.522964	0.534067
uc.25+_142-200_RC	1.77079	2.37508	1.25886	0.691376	2.37508
uc.194+_61-114_RC	2.97889	3.11506	1.78985	1.47627	0.659189
uc.340+_51-100	1.8984	2.40926	1.94405	2.46692	2.83573
uc.324+_100-150_RC	1.13324	1.3502	1.54744	1.46441	0.882
uc.137+_176-225_RC	3.89128	2.84673	3.7276	4.00715	4.85369
uc.282+_26-78_RC	0.90511	1.1157	1.23954	0.879171	1.19131
uc.294+_134-193_RC	0.692153	0.558048	0.784812	0.518631	0.906812
uc.384+_18-67	2.212	1.73213	1.53107	1.13324	2.09059
uc.140+_156-215	0.747701	0.546051	1.26262	1.03102	0.577895
uc.188+_163-215	0.712212	0.820857	0.593216	0.673288	0.960635
uc.314+_101-160_RC	0.461806	0.4413	0.508984	0.636472	0.677029
uc.259+_63-122_RC	0.531062	0.529288	0.548572	0.541192	0.560856
uc.194+_5-56	1.50604	2.51383	0.790238	0.584137	0.549096
uc.166+_115-164	1.07636	0.626595	1.21498	0.524693	1.00644
uc.323+_1-52_RC	1.11321	0.888592	0.45904	0.462956	2.07826
uc.416+_231-283_RC	2.37508	2.74262	1.98081	1.91822	0.528954
uc.322+_89-148_RC	0.500866	0.490808	0.533195	0.496866	0.50038
uc.433+_100-159_RC	0.553422	0.56112	0.68354	0.557566	0.70949
uc.363+_17-66_RC	0.693364	0.871432	0.914206	1.11892	1.3223
uc.206+_62-119_RC	0.502494	0.506707	0.523725	0.516723	0.56649
uc.102+_172-231	0.742049	1.00531	0.528872	1.1279	0.528508
uc.86+_167-217_RC	1.22408	0.558419	0.484069	0.462217	1.28015
uc.315+_142-192_RC	0.509363	0.505243	0.464162	0.476497	0.597701
uc.313+_62-121	0.778803	0.502631	0.758133	0.742049	1.08032
uc.382+_71-120_RC	1.05476	0.6342	1.08301	1.12135	0.661615
uc.283+_30-88	0.897458	0.898077	1.12503	0.916737	0.698491
uc.393+_67-116_RC	3.7911	4.08408	4.05154	4.26702	4.41784
uc.66+_180-238	0.517751	0.691376	0.488281	0.50706	0.532134
RC11	0.521266	0.538823	0.49437	0.515482	0.573589
uc.386+_142-201_RC	0.515731	0.51884	0.498974	0.507996	0.519144
uc.180+_16-66	0.62856	0.623751	0.603331	0.498755	0.61139
uc.336+_197-246_RC	2.81431	2.56903	1.74623	1.93775	1.47403
uc.472+_96-155_RC	0.532719	0.476497	0.512732	0.486593	0.873718
uc.136+_57-116	0.483527	0.481724	0.497989	0.478855	0.50123
uc.58+_19-72_RC	0.823442	0.572048	1.04678	0.866188	0.891948
uc.124+_217-274_RC	0.539443	0.544174	0.560369	0.56589	0.540063
uc.110+_138-189_RC	2.23933	2.83573	2.34173	3.03154	3.45927
uc.483+_341-400_RC	1.19131	1.25736	1.09955	0.685667	0.905823
uc.452+_68-125	0.539363	0.556585	0.548889	0.551796	0.475855
uc.216+_1-50_RC	0.59084	0.574022	0.587978	0.807615	0.893398
uc.285+_9-58	1.78165	0.88228	1.08839	0.81443	0.768366
uc.402+_4-62_RC	0.608092	0.668469	0.545291	0.526879	0.562709
uc.428+_78-130_RC	0.761226	0.695638	0.606446	1.24891	0.554754
uc.273+_245-304_RC	0.785134	1.31673	0.986726	0.769531	0.730792
uc.311+_1-58_RC	1.37315	0.9711	1.00931	0.974561	0.735117
uc.150+_169-222_RC	0.558316	0.512839	0.455521	0.50038	0.627693
uc.296+_1-53_RC	0.522783	0.532312	0.50272	0.947016	0.567003
uc.255+_101-160_RC	0.545705	0.555113	0.513786	0.555113	0.503228
uc.156+_88-147	0.518938	0.602252	0.50687	0.528251	0.591088
uc.70+_173-222	1.3381	1.96736	1.86678	1.28625	1.51038
uc.193+_1-60_RC	2.61056	2.38997	1.92953	1.33016	1.89018
uc.85+_112-171	0.475321	0.483426	0.456844	0.467907	0.579425
uc.285+_74-128_RC	4.70329	5.39345	4.68033	4.95943	4.14503
uc.248+_118-177	0.836574	0.540827	0.686893	0.85327	0.548572
uc.466+_232-291_RC	0.535529	0.623549	0.487476	0.519144	0.651859
uc.245+_104-154_RC	0.938486	0.499354	1.02705	1.21949	0.730395
uc.284+_148-207	0.502324	0.505906	0.496809	0.512197	0.631802
uc.254+_21-80_RC	0.714185	0.536684	0.487068	0.56112	0.597496
uc.467+_623-673_RC	1.38252	1.29691	1.2181	1.60556	0.532312
uc.283+_91-140	8.74065	7.64247	8.12496	8.32405	7.90874
uc.35+_3-53_RC	1.73213	1.52257	1.75094	1.85884	1.09345
uc.441+_86-145_RC	0.533874	0.56506	0.537688	0.507944	0.553357
uc.39+_227-286	0.504593	0.502324	0.467907	0.48654	0.595969
uc.361+_179-237	0.493563	0.506166	0.608092	0.838238	0.517063
uc.306+_148-197_RC	2.35863	2.19034	2.18318	2.35417	3.43843
uc.97+_254-303	0.675996	0.534799	0.445259	0.478448	0.538017
uc.273+_85-144_RC	1.76268	1.64528	1.62071	1.19482	1.86928
uc.269+_155-204	1.59407	2.04866	1.82408	2.01311	2.12684
uc.407+_136-193	5.715	5.55999	5.24096	4.92517	5.43111
uc.222+_22-81_RC	0.454352	0.441953	0.465601	0.421901	0.565384
uc.159+_341-399_RC	0.521696	0.513786	0.527115	0.487476	0.571913
uc.432+_13-72_RC	0.49414	0.54625	0.493025	0.481418	0.599035
uc.147+_242-298_RC	0.759871	0.575663	1.23688	0.8488	0.752316
uc.62+_16-65	7.1846	6.36006	6.87577	6.90158	8.08796
uc.123+_221-270	0.538573	0.560017	0.512197	0.620812	0.512073
uc.347+_131-186_RC	0.477056	0.467073	0.505115	0.49206	1.06697
uc.372+_36-95_RC	1.03372	0.926282	1.09832	1.23688	0.708129
uc.230+_100-158_RC	0.549252	0.544285	0.499543	0.749105	0.511521
uc.395+_196-245	1.14814	0.886926	0.849015	0.706734	0.590684
uc.467+_497-554_RC	2.0814	2.17389	2.60375	2.73826	1.67314
uc.366+_17-76	2.27338	2.46692	1.91326	1.55145	0.518179
uc.225+_77-134	0.500795	0.490895	0.495792	0.498335	0.554151
uc.144+_28-77_RC	6.4449	5.87788	5.81975	5.26755	5.6564
uc.30+_131-190_RC	0.601387	0.510045	0.675675	0.610631	0.539538
uc.479+_35-87	7.48006	7.6592	7.64247	8.21467	7.20674
uc.425+_2-55	1.49221	1.76628	1.15662	1.92066	0.849015
uc.389+_62-121	0.477825	0.476118	0.493295	0.47451	0.523035
uc.118+_10-69_RC	0.762203	0.640568	0.761783	0.671148	0.502066
uc.168+_65-124	0.535429	1.05062	0.482981	0.689949	0.495281
uc.475+_311-360_RC	4.30905	5.23429	4.42722	4.7835	3.8274
uc.389+_3-62_RC	0.577895	0.537102	0.753753	0.777046	0.598838
uc.89+_112-164_RC	1.2221	1.63821	1.43072	1.34093	0.529573
uc.41+_88-145_RC	0.49814	0.504952	0.479787	0.505115	0.495566
uc.435+_17-76	0.556201	0.618069	0.639671	0.534325	0.503272
uc.74+_363-417_RC	0.668469	0.502532	0.704864	0.508387	0.492435
uc.305+_150-199_RC	4.50936	4.24298	4.69339	4.86045	5.48082
uc.227+_102-161	0.656539	0.68354	0.515149	0.920213	1.58002
uc.143+_4-58_RC	0.839444	0.643497	1.08958	0.899102	1.06331
uc.430+_64-113	0.599977	0.518361	0.549543	0.649592	0.687873
uc.229+_245-296	0.537402	1.52872	0.55121	0.564672	0.571074
uc.71+_4-63_RC	0.648508	0.577676	0.50311	0.561546	0.592103
uc.164+_77-135	0.861872	0.732545	0.642736	1.04678	0.579545
uc.296+_344-396_RC	0.541283	0.580041	0.571074	0.580816	0.539664
uc.231+_61-120	0.554647	0.592497	0.553422	0.568597	0.54811
uc.418+_140-199_RC	7.52611	7.73932	7.41347	6.97958	7.23431
uc.140+_47-106_RC	0.493461	0.973533	0.5024	0.514619	0.569876
uc.77+_212-269	3.39474	2.88979	3.65948	3.86922	4.04061
uc.371+_16-71	0.57863	0.778197	0.565384	0.738927	1.80327
uc.55+_65-124_RC	0.50687	0.531899	0.504092	0.544635	0.511794
uc.446+_122-181	1.3502	0.52901	0.931408	0.661066	1.05476
uc.424+_1-53_RC	1.92321	1.27004	1.49	1.06331	1.64072
uc.232+_20-69	9.4969	9.63782	9.93513	10.3487	8.70576
uc.481+_109-168_RC	0.542167	0.559441	0.54499	0.549866	0.787455
uc.407+_1-50_RC	4.86045	5.37171	4.79853	5.12651	4.58707
uc.279+_176-234	0.864438	1.50604	0.842051	0.689442	0.559332
uc.434+_163-222	0.574673	0.525837	0.580514	0.540128	0.569806
uc.171+_17-75_RC	0.567474	0.605992	1.20533	0.55438	0.919712
uc.3+_150-203_RC	0.84701	0.890463	1.06257	0.589793	0.760117
ETG02_36680	0.601919	0.518631	0.824995	0.529376	0.621584
uc.102+_39-98_RC	0.478613	0.471934	0.516142	0.488821	0.819492
uc.101+_19-78	1.24938	1.33176	1.85703	1.69468	1.89325
uc.443+_99-150	2.96607	2.4739	2.83983	2.4989	4.06346
uc.162+_5-54_RC	0.597147	0.533874	0.758458	0.71985	0.792927
uc.10+_1-60_RC	0.592286	0.482718	0.486638	0.472843	0.513786
uc.370+_222-281	0.543083	0.525926	0.526077	0.541315	0.547455
uc.410+_110-169	1.09832	1.23688	0.752903	1.24353	1.02585
uc.303+_1-51	5.70145	5.06778	5.74909	5.92221	7.97289
A_23_P23303	6.23196	5.88988	5.86931	5.43111	5.49066
uc.369+_1-60	0.598677	0.474447	0.507785	0.736799	0.503484
uc.127+_133-188	0.570899	0.621584	0.553164	0.563615	0.516324
uc.254+_201-260_RC	0.474035	0.46904	0.534099	0.475044	0.518361
uc.137+_108-160_RC	2.29498	1.9345	2.28701	2.33696	4.03453
uc.481+_109-168	1.76952	1.21498	1.51137	0.780966	1.44183
uc.205+_177-234_RC	0.779225	0.502257	0.589069	0.621511	0.486123
uc.8+_117-174_RC	0.588104	0.529193	0.675248	0.485027	0.84701
uc.408+_190-239	3.54155	4.13865	3.43174	3.33871	3.58592
uc.155+_136-191_RC	2.80429	2.31883	2.6358	2.85386	3.13614
uc.338+_141-190	4.02352	4.17784	3.71051	3.76551	2.66987
uc.116+_126-185	0.529872	0.645972	0.467152	0.51481	1.00305
uc.367+_1-60_RC	0.558836	0.610841	0.507238	0.530001	0.573505
uc.50+_98-147_RC	7.81392	8.35943	7.97289	7.6592	7.28364
uc.161+_212-265_RC	1.82565	1.35231	1.07636	1.0782	1.56077
uc.48+_196-255	4.8763	5.56842	5.0005	5.2617	4.63623
uc.360+_24-83_RC	8.13623	8.15532	8.52149	8.82408	7.80187
uc.397+_30-82_RC	0.514116	0.745531	0.676109	0.826462	0.685171
uc.103+_162-221	0.509799	0.700682	0.472843	0.623167	0.54203
uc.43+_74-132	0.764845	1.36386	0.51925	1.02705	1.14814
uc.79+_79-138_RC	0.518123	0.515956	0.640299	0.654757	0.51736
uc.362+_25-74	1.19259	0.821494	1.16141	1.36386	0.505029
uc.174+_2-61_RC	6.11205	6.87577	6.14042	6.36006	5.77862
uc.362+_162-215	1.14675	1.10342	1.46607	1.4291	0.80282
uc.438+_115-173	0.663654	0.577365	0.621511	0.773131	0.488821
uc.229+_5-64_RC	0.542467	0.537614	0.5537	0.537688	0.502324
uc.147+_15-74_RC	0.917594	0.541062	0.538446	0.534575	0.526781
uc.296+_344-396	0.569313	0.547678	0.590344	0.517583	0.521696
uc.375+_202-261	0.512073	0.584527	0.485659	0.486123	0.504178
uc.81+_145-204_RC	0.796033	0.774215	0.953528	1.49399	1.17819
uc.481+_57-116	3.27604	2.37013	2.82712	2.27338	2.44454
uc.279+_112-171_RC	5.76897	7.03349	6.23196	6.94885	6.32855
uc.353+_122-178_RC	0.534067	0.576782	0.551982	0.574966	0.659591
uc.217+_30-79_RC	0.550471	0.586545	1.06008	0.845724	1.25886
uc.413+_1-50_RC	6.86517	7.10897	6.62012	6.36751	6.36751
uc.200+_62-111_RC	0.88427	0.903117	0.91285	0.906812	1.16647
uc.280+_60-119_RC	11.6115	12.1154	12.1154	12.199	9.20428
uc.196+_1-60	0.495162	0.505551	0.458685	0.642736	1.37714
uc.411+_85-140	1.06652	1.12625	0.65728	0.876946	0.979993
uc.281+_165-215	0.891948	0.828025	0.741395	0.829497	0.910368
uc.408+_12-61	4.63623	4.8763	4.45571	4.41444	3.92983
uc.296+_239-298	0.526335	0.503026	0.540269	0.487068	0.55863
uc.453+_88-140	0.56649	0.530483	0.519288	0.634988	1.09478
uc.244+_99-158	0.608552	0.564817	0.455089	0.744641	0.837755
uc.426+_74-124_RC	0.817293	0.673288	1.50604	1.24577	0.574489
uc.353+_229-286_RC	0.603079	0.820553	0.581839	0.734304	0.842051
uc.411+_4-61_RC	0.675011	0.932048	0.979993	0.664626	0.610631
uc.290+_3-62	0.811369	0.467685	0.498649	0.834588	1.06535
uc.201+_51-109	0.673897	0.531253	0.495281	0.525222	0.57296
uc.379+_173-226	0.525837	0.516453	0.562174	0.542558	0.615312
uc.444+_133-186	0.792927	0.641308	0.681786	0.539878	1.03961
uc.367+_53-107	0.531931	0.527377	0.526741	0.762532	0.581637
uc.273+_141-197_RC	1.74901	2.26069	1.52544	1.61201	1.42002
uc.34+_26-85	5.78424	5.60503	5.49066	4.9815	5.16582
uc.161+_156-205_RC	6.00545	5.80349	6.35018	6.4449	6.12076
uc.157+_143-192_RC	1.55145	0.62856	1.916	1.57474	2.14571
uc.23+_11-69_RC	1.15164	1.29601	1.12625	0.93679	0.519196
uc.28+_185-244_RC	1.07734	0.985164	0.927139	0.938486	0.696507
uc.112+_104-163_RC	1.19925	0.982352	0.71073	0.601155	0.946218
uc.33+_61-110	2.30445	2.35863	2.02266	1.958	0.950978
uc.455+_20-79	4.64193	5.35455	4.56207	4.72171	4.12071
uc.229+_245-296_RC	0.440568	0.459129	0.480194	0.426535	0.534468
uc.33+_120-169	2.89511	3.12479	3.06797	3.21408	2.45449
uc.7+_197-256	0.808029	1.28861	1.15426	0.418412	1.45581
uc.105+_83-142	2.0882	2.02266	1.77079	2.13698	1.48002
uc.89+_6-64_RC	0.501143	0.508387	0.451916	0.494165	0.512971
uc.374+_1-60_RC	0.501738	0.515218	0.465896	0.803602	0.875054
uc.376+_232-290	2.86713	2.7883	2.62122	2.07398	2.23169
uc.74+_472-531	1.049	0.88427	0.49206	0.538075	0.517751
uc.209+_10-65_RC	2.9147	3.17372	2.41218	2.34454	2.03457
uc.256+_1-60_RC	0.591551	0.564672	0.520632	0.56649	0.55438
uc.329+_151-206	1.69468	2.07826	1.61201	2.08529	2.30445
uc.443+_99-150_RC	1.74623	2.05308	1.45283	1.76628	1.74901
uc.19+_50-103_RC	1.00595	1.05584	1.44368	1.22749	1.07997
uc.308+_82-131_RC	2.332	2.43403	2.6145	2.7883	1.78985
uc.251+_5-54	4.21204	3.81934	4.17127	4.41784	3.38033
uc.3+_21-79	0.571697	0.59262	0.572582	0.578077	0.477825
uc.398+_111-160_RC	0.670785	0.519058	2.40668	1.71458	0.91285
uc.238+_97-151	0.508661	0.504437	0.640714	0.513658	1.49646
uc.445+_35-93	0.760117	0.510166	0.547084	0.522648	0.548686
uc.159+_1-59_RC	0.518557	0.522181	0.526445	0.522598	0.485196
uc.13+_25-74_RC	8.00193	8.06369	8.17888	8.70576	7.44628
uc.125+_137-196	0.636613	0.973931	0.550189	0.63755	2.37965
uc.413+_56-105_RC	13.9957	14.6751	13.9957	14.6751	12.7601
uc.54+_117-174_RC	3.85182	4.51786	3.84884	4.44858	3.34983
uc.101+_61-120	0.538361	0.5666	0.731138	0.547733	0.892588
uc.233+_204-253_RC	3.89426	3.38797	4.35927	4.59477	3.85935
uc.310+_151-210	0.48933	0.504889	0.504889	0.506316	0.567243
uc.268+_194-243	13.7896	14.0841	13.7896	14.0841	12.3288
uc.112+_203-252	1.47627	1.15999	0.677029	0.728763	0.680489
uc.430+_119-178	0.733937	0.532134	0.510606	0.540779	0.902549
A_23_P256956	5.95173	5.83792	5.20058	4.84052	5.0005
A_23_P7313	2.43714	2.32851	1.02787	0.88427	0.765787
uc.413+_117-167_RC	6.56335	6.66416	6.42864	6.08204	6.14042
uc.102+_99-158_RC	0.63403	0.462956	0.510813	0.47427	0.838238
uc.136+_57-116_RC	0.50374	0.530455	0.514085	0.654516	0.761783
uc.184+_67-126_RC	0.534799	0.526217	0.525141	0.756881	0.505577
uc.311+_90-148_RC	1.15053	0.934346	0.736799	0.710356	1.08681
uc.191+_21-75_RC	0.562101	0.604713	0.519745	0.563344	0.588566
uc.429+_117-176	0.571137	0.619085	0.626595	0.553357	0.564817
uc.468+_25-74_RC	1.79619	1.56185	1.84789	1.54271	2.04866
uc.198+_63-112	3.90055	3.08584	4.82292	4.62008	3.3987
uc.329+_253-307_RC	0.519922	0.526028	0.537723	0.516324	0.648148
uc.391+_122-177_RC	0.713782	0.56629	1.0193	0.787212	0.909268
uc.57+_183-242	0.500904	0.524766	0.440568	0.505551	0.532591
uc.206+_62-119	0.511963	0.506377	0.480651	0.482372	0.491012
uc.220+_208-257_RC	0.528651	0.55848	0.518123	0.52978	0.846034
uc.26+_84-143_RC	0.573062	0.601919	0.554838	0.579545	0.63216
uc.186+_70-125	8.32405	9.77336	8.60145	9.03779	7.68564
uc.132+_61-120	1.02831	0.498492	0.50706	0.503337	0.508984
uc.482+_181-240	0.5253	0.482173	0.529596	0.486638	0.596286
uc.22+_15-74	0.647654	0.580855	0.462217	0.530455	0.566197
uc.275+_5-64	2.64295	2.80728	1.96561	2.22951	1.04039
uc.348+_58-116	0.464455	0.482295	0.522038	0.465896	0.543205
uc.359+_1-60	0.479554	0.505029	0.500438	0.482173	0.600472
uc.468+_309-365_RC	0.933748	0.595602	0.500866	0.661615	1.38252
uc.153+_9-68_RC	0.530952	0.584137	0.542167	0.941667	0.506937
uc.98+_74-126_RC	3.72022	3.88412	3.96323	4.02352	3.64561
uc.406+_142-201	1.61406	1.27101	1.2929	1.47081	1.76628
uc.70+_113-172_RC	0.511393	0.521696	0.470534	0.523571	0.805154
uc.220+_108-163_RC	0.702179	0.681786	0.546051	0.509089	0.706734
uc.55+_65-124	0.496809	0.510095	0.508387	0.51255	0.479554
uc.242+_120-178	0.502066	0.509799	0.530706	0.679567	0.511823
uc.71+_180-239	0.876326	0.758133	0.483095	0.531011	0.877731
uc.279+_7-58	1.34093	0.649032	1.21661	0.585901	0.53891
uc.437+_65-119	0.52483	0.876326	0.515795	0.61255	0.701873
uc.362+_162-215_RC	0.550685	0.71589	0.490612	0.510367	0.595429
uc.128+_2-59	0.488094	0.489869	0.478855	0.492669	0.490612
ETG10_195139	0.914206	0.536807	0.675996	0.895822	0.532784
uc.365+_228-278_RC	0.75767	0.663839	0.745011	0.787957	0.9711
uc.392+_45-96	0.526724	1.78808	0.545949	0.480364	0.499601
uc.44+_54-104	4.92517	4.6546	4.80507	4.36771	4.64649
uc.76+_1-60_RC	0.640299	0.581163	0.59084	0.570015	0.66276
uc.329+_60-114_RC	5.2574	4.58707	5.27258	5.42506	5.42506
uc.370+_333-392_RC	0.804348	0.550471	0.705481	0.526217	0.595602
uc.240+_72-121_RC	0.492669	0.510749	0.511963	0.515874	0.569313
uc.172+_154-213_RC	0.482825	0.498218	0.484728	0.491283	0.600727
uc.144+_142-191_RC	6.03218	6.09911	5.63035	5.36442	5.0834
uc.269+_91-141_RC	8.95573	6.78705	7.86128	7.33728	10.0141
uc.87+_164-223	0.534548	0.550826	0.539139	0.605642	0.754194
uc.85+_160-209_RC	0.616814	0.941667	0.539363	0.698838	0.634581
uc.17+_148-199_RC	0.497989	0.510584	0.517665	0.729237	0.691237
uc.278+_122-176_RC	0.767842	1.45581	0.779798	0.888211	1.22749
uc.407+_272-321	6.90158	7.13532	6.56335	6.40987	6.09174
uc.386+_1-58_RC	0.471173	0.470298	0.50885	0.488094	0.521922
uc.125+_1-59_RC	0.611834	0.917594	0.479901	0.502204	0.549674
uc.462+_285-336_RC	0.545797	0.585901	0.610631	0.596395	0.651631
uc.89+_175-234_RC	0.572792	0.807615	0.525252	0.583518	0.843177
uc.124+_69-127	5.06778	4.28499	5.21545	5.715	7.43438
uc.475+_3-62_RC	3.79889	4.5333	3.9486	4.22889	3.19064
uc.362+_103-154_RC	0.852407	0.530301	0.650954	0.494564	1.34299
uc.148+_54-113	0.716088	0.826462	1.01113	0.982352	0.788867
uc.85+_52-111	0.694291	0.618863	1.23009	0.584277	0.796033
uc.147+_187-236	0.526919	0.518512	0.573232	0.544385	0.675675
uc.12+_133-188_RC	4.14503	4.06972	3.91562	3.44507	3.85182
uc.96+_132-188	0.527982	0.554472	0.536907	0.543021	0.498218
uc.424+_151-204_RC	1.72693	1.37714	1.38252	0.574556	2.71885
uc.428+_15-68	0.480651	0.467907	0.582548	0.792333	0.558419
uc.473+_15-64_RC	0.865611	1.08142	1.1279	2.15654	1.75372
uc.225+_20-78	0.578401	0.664109	1.01825	0.715291	0.593855
uc.315+_142-192	0.537723	0.545479	0.515874	0.903117	0.511251
uc.202+_60-116_RC	0.516494	0.561469	0.570899	0.510606	0.531011
uc.249+_58-117_RC	0.507682	0.627431	0.849606	1.10094	0.596854
uc.151+_6-62	0.620943	0.901204	0.741112	0.6107	1.53339
uc.163+_69-128	0.508066	0.544497	0.485328	0.549584	0.806759
uc.339+_179-229	2.09059	1.54271	2.75359	2.09413	1.68587
uc.73+_152-201_RC	2.07141	1.83847	2.23169	2.28952	3.49804
uc.390+_9-66_RC	0.588566	0.799305	0.515999	0.535702	0.781813
uc.75+_13-72	0.627074	0.686692	0.575951	0.498649	0.530706
uc.312+_2-61	0.486937	0.501738	0.493098	0.653332	0.48261
uc.67+_6-56	0.641102	0.52997	0.969775	0.670198	0.538265
uc.102+_39-98	0.494564	0.636613	0.502131	0.503173	0.500104
uc.316+_142-201	0.587897	0.879171	0.659591	0.945684	0.781421
uc.72+_88-137_RC	0.505704	0.510584	0.514372	0.495162	0.594219
uc.374+_104-163_RC	0.620232	1.27891	0.754539	0.551473	0.537102
uc.6+_215-264	1.00052	0.77072	1.65649	1.8766	2.01576
uc.26+_153-212_RC	0.491283	0.497854	0.495338	0.708477	0.494492
uc.378+_191-247_RC	0.538203	0.728763	0.774739	0.52083	1.3712
uc.114+_63-119_RC	0.558419	0.591683	0.518361	0.551575	0.75542
A_23_P122216	0.726581	0.665672	0.527532	0.677575	0.573232
uc.192+_49-106	0.565384	0.641102	0.541192	0.575951	0.522783
uc.354+_144-199	0.564455	0.586129	0.618306	0.594628	0.487127
uc.294+_339-396_RC	0.660843	0.792927	0.511823	0.667138	0.459905
(+)eQC-39	0.654757	0.720596	0.584021	0.63309	0.737341
uc.384+_164-223	1.26138	0.525549	0.508066	0.597793	1.12625
uc.198+_13-72	0.649797	0.947016	0.640568	0.577365	0.654516
uc.391+_172-231_RC	1.158	0.782465	1.02933	1.38466	0.741112
uc.122+_8-59_RC	1.31319	0.87297	0.530842	0.902549	0.654256
uc.129+_12-61_RC	4.68403	4.8137	4.72171	4.95151	5.54083
uc.102+_229-285	5.13935	6.00545	5.57496	6.12076	4.35117
uc.33+_177-226_RC	1.95579	2.3641	2.48773	2.65395	2.23609
uc.48+_63-112_RC	7.88426	8.74065	7.60919	7.55593	6.97958
uc.428+_185-239	9.85091	9.4969	9.77336	10.1837	10.0682
uc.179+_1-57	0.573232	0.635781	0.576281	0.69738	0.535892
uc.72+_321-373	0.675248	1.05146	0.708477	0.75542	1.7976
uc.435+_143-201	0.75542	0.682607	0.568052	0.7534	0.502257
uc.402+_181-240_RC	0.59699	0.522096	0.475855	0.781813	0.661825
uc.177+_82-141	0.630383	0.557251	0.621584	0.567003	0.513368
uc.356+_76-134_RC	1.19002	1.58002	1.03474	1.17283	0.688055
uc.271+_97-156_RC	1.73025	1.95579	1.79454	2.30445	1.87864
uc.468+_137-196	0.496566	0.490418	0.438033	0.465324	0.599977
uc.81+_18-77	0.479901	0.48163	0.44686	0.457401	0.548639
uc.54+_15-71_RC	0.998305	0.5162	0.867347	1.09345	1.9345
uc.117+_146-197_RC	1.03166	0.604241	1.41478	1.14102	0.904774
uc.4+_3-53_RC	0.615312	0.510901	0.61255	0.597313	0.558772
uc.190+_136-195_RC	4.39502	4.41784	4.39502	4.38413	3.21728
uc.49+_1-50	2.99391	3.34527	3.41139	3.46414	1.78165
uc.310+_151-210_RC	0.505786	1.01338	0.527003	0.747307	0.539775
uc.266+_66-120	0.689949	0.762532	0.999339	1.20177	1.07501
uc.374+_157-216	0.582174	0.604842	0.594731	0.458239	0.533372
uc.412+_212-261_RC	2.72448	2.77353	3.24625	3.08584	3.43174
uc.217+_30-79	0.509949	0.501612	0.581373	0.800963	0.677575
uc.476+_29-88_RC	0.54157	0.537723	0.566197	0.561965	0.722113
uc.72+_7-66_RC	0.730792	0.629049	0.550579	0.820553	0.580514
uc.298+_277-336_RC	0.698491	0.491012	0.860262	0.612676	1.05267
uc.328+_181-230_RC	0.486737	0.468951	0.822608	0.714185	0.552452
uc.221+_194-253_RC	0.571074	0.62015	0.573667	0.881404	0.555051
uc.6+_215-264_RC	8.42572	7.30139	8.08796	7.69725	10.1837
uc.373+_205-254	0.46904	0.473961	0.772401	0.485659	0.695638
uc.416+_12-61	4.1338	4.83302	3.83746	4.23158	3.33497
uc.94+_49-107	0.473549	0.754539	0.418412	0.44686	0.671148
uc.68+_196-255	0.686893	0.549142	0.539538	0.536684	2.84673
uc.385+_140-199	0.55676	0.587897	0.85327	0.75767	0.896426
uc.38+_134-184_RC	0.484245	0.478282	0.487127	0.642608	0.521589
uc.305+_100-149_RC	1.42002	1.6321	1.91501	1.91179	1.57055
uc.111+_8-61_RC	1.48687	2.55465	1.72597	2.246	2.32363
uc.191+_71-130	0.511651	0.512073	0.511064	0.51964	0.829497
uc.78+_187-236	2.18318	2.35682	2.84673	3.14759	3.31249
uc.395+_6-65	0.531253	0.544385	0.457809	0.517063	0.477641
uc.97+_76-132	0.905823	0.610239	0.722346	0.882	0.506992
uc.247+_2-54_RC	0.774739	0.57863	0.754194	1.35629	1.22519
uc.74+_4-59	0.613678	0.648148	0.561778	0.58496	0.729553
uc.70+_67-116	0.553538	0.863626	0.798784	0.677029	0.621399
uc.245+_189-246	0.908538	0.988745	1.19131	0.843177	1.24353
uc.427+_44-100_RC	0.603832	0.732246	0.50472	0.966609	0.975291
uc.410+_37-95_RC	0.60532	0.509247	0.522822	0.649032	0.698259
uc.189+_348-397_RC	3.91562	4.81888	4.47272	4.79164	3.90731
uc.234+_130-185_RC	0.567378	0.509089	0.523104	0.528508	0.638885
uc.40+_59-111	0.51255	0.586978	0.50853	0.686401	0.538823
uc.379+_1-52_RC	2.62949	2.18318	2.9726	2.93263	3.52734
uc.66+_68-127	0.551373	0.556017	0.526335	0.55691	0.594104
uc.215+_9-67	0.664422	0.746143	0.738927	0.774215	0.850074
uc.474+_80-130_RC	6.53683	6.03218	6.09911	5.73869	5.61538
uc.99+_172-227	0.592103	0.496432	0.538265	0.504803	0.726581
uc.6+_1-50	0.563615	0.570015	0.820857	0.596588	0.661066
uc.115+_132-187	0.523192	0.514874	0.510452	0.528872	0.660339
uc.143+_4-58	0.505354	0.491858	0.713782	0.702781	0.58959
uc.69+_206-264	0.453166	0.438033	0.799305	0.458685	0.547003
uc.237+_65-123_RC	0.452421	0.448026	0.47427	0.438537	0.578212
uc.239+_63-119	0.58518	0.523671	0.489267	0.606091	0.588784
uc.347+_131-186	0.520683	0.640299	0.512888	0.507238	0.725948
uc.119+_55-108	2.38211	2.15654	3.04684	2.76064	3.44892
uc.297+_128-177	0.572582	0.67139	0.478613	0.553606	0.588449
uc.461+_336-395	1.29816	0.938486	1.06936	1.61406	0.512839
uc.135+_1-53	1.51137	1.67815	1.01887	1.01887	0.544259
uc.419+_103-153_RC	9.03779	9.85091	8.82408	8.56757	7.94389
uc.339+_59-108_RC	1.60821	1.31792	1.72693	2.01576	1.0853
uc.102+_172-231_RC	0.494492	0.479787	0.470298	0.470101	0.670198
uc.177+_18-70_RC	1.49646	1.29094	2.31256	3.07745	1.69862
uc.285+_174-223_RC	4.68033	5.49585	4.73754	5.0005	4.16023
uc.51+_62-118_RC	0.586709	0.549543	0.499438	0.700357	0.55893
uc.171+_140-199_RC	0.472407	0.470689	0.489611	0.468951	0.750799
RC10	0.679415	0.664626	0.521018	0.505243	0.586813
uc.148+_170-219	0.557344	1.14425	0.972253	0.55091	0.515874
uc.235+_139-198	0.506582	0.503434	0.624522	0.669466	1.15426
uc.232+_133-182	0.459129	0.45931	0.47181	0.690244	0.52651
uc.252+_130-189_RC	0.483282	0.487873	0.504673	0.49019	1.0967
uc.102+_229-285_RC	7.41347	8.12496	7.49911	7.14907	6.63333
uc.88+_186-235_RC	14.2133	13.7896	14.0841	13.7896	13.1513
uc.141+_232-291	0.656123	0.675248	0.711006	0.861872	0.67139
uc.216+_66-117	0.532406	0.531931	0.549252	0.695447	0.501657
uc.419+_209-258_RC	9.10101	9.70191	8.89327	8.52149	7.55593
uc.36+_203-252_RC	0.87828	1.46864	1.24577	1.03528	0.945684
uc.386+_68-127_RC	0.572375	0.58067	0.497925	0.564058	1.0193
uc.164+_140-191_RC	0.528954	0.51984	0.626784	0.52483	1.049
uc.150+_128-185	0.623873	1.12503	1.28625	0.777889	0.684462
uc.276+_325-374	4.16023	4.36771	3.50861	3.28107	2.59205
uc.259+_254-308_RC	0.527218	0.531062	0.812977	0.562174	0.674728
uc.290+_122-181_RC	0.523349	0.665169	0.584527	0.533009	0.535933
uc.259+_12-70_RC	1.01603	0.565784	0.540585	0.57296	1.8984
uc.236+_124-179	0.606594	0.953528	0.626423	0.62856	0.546748
uc.141+_158-210_RC	7.49911	6.81382	7.30139	6.42864	7.13532
uc.453+_88-140_RC	0.513135	0.543501	0.462956	0.540009	0.541699
uc.237+_298-349_RC	0.601533	0.571804	0.543127	0.534548	0.640714
uc.111+_8-61	4.50182	4.11074	4.0593	3.47633	5.74909
uc.24+_273-332_RC	2.57349	1.68587	1.81257	1.29094	2.03075
uc.119+_105-163	0.507883	0.52425	0.492761	0.502678	0.620639
uc.283+_30-88_RC	0.568374	0.581973	0.572792	0.567126	0.602933
uc.384+_97-156_RC	0.51884	0.522428	0.471568	0.603832	0.628764
uc.312+_179-238	0.907558	1.04477	0.888592	0.543754	0.55327
uc.325+_111-164	7.08238	6.30894	7.23431	7.38645	8.89327
uc.453+_211-265_RC	1.35414	1.36693	1.40133	1.3336	3.69617
uc.453+_142-198	1.94405	1.91326	2.93263	3.04105	1.15164
uc.80+_2-61_RC	0.497658	0.699646	0.492435	0.479554	0.585523
A_23_P58132	2.18006	1.19259	2.46176	1.96561	0.740264
uc.209+_142-201_RC	5.20058	5.54083	4.86045	4.40012	4.25932
uc.446+_189-243_RC	0.446159	0.433011	0.489793	0.445259	1.12503
uc.401+_30-82_RC	0.547295	0.58518	0.566785	0.725948	0.561546
uc.297+_253-303_RC	0.521922	0.535702	0.523192	0.705917	0.540882
uc.225+_117-176	0.661344	0.48933	0.501002	0.48933	0.610369
uc.317+_132-184_RC	0.686692	0.648818	0.488944	0.469562	0.821494
uc.167+_141-199	1.51441	2.48583	1.84028	2.4739	3.45396
uc.461+_23-76_RC	0.932881	0.995259	0.653992	0.870563	0.583016
uc.449+_92-151_RC	0.762532	0.664422	0.526919	0.662244	0.532835
uc.227+_155-208_RC	0.510299	0.524904	0.446159	0.638174	0.65728
uc.181+_214-269_RC	1.34669	1.76268	1.14814	1.63666	1.33898
uc.53+_148-207	0.471934	0.741112	0.665312	0.489793	0.562368
uc.263+_158-207	2.90148	3.58592	3.17372	3.35357	1.53757
uc.363+_204-263	0.4678	0.521266	0.436367	0.469236	0.526028
uc.114+_8-67	0.525687	0.479901	0.687371	0.507526	0.538636
uc.381+_147-196	0.462006	0.487284	0.452421	0.451288	0.530483
A_23_P139509	7.10897	6.97958	7.09633	6.77427	6.66416
uc.410+_110-169_RC	0.457132	0.462006	0.886926	0.724321	0.517624
uc.152+_1-56	0.621584	0.511582	0.459905	0.67139	0.509306
uc.18+_69-128_RC	2.38997	2.5829	2.0814	1.54049	2.2266
uc.14+_143-192	2.28313	2.09413	2.99391	3.09926	3.01782
uc.292+_51-101_RC	9.27952	9.03779	9.70191	9.93513	10.1043
uc.245+_1-60_RC	0.979993	0.716088	0.565572	0.608092	1.56787
uc.416+_177-232	4.01737	4.9815	3.92983	3.89426	3.6761
uc.316+_18-72	0.803602	0.535529	0.577481	0.664109	0.514703
uc.84+_68-127_RC	0.547569	0.553606	0.549142	0.539664	0.53874
uc.145+_3-52_RC	2.20278	2.30207	2.45449	2.57349	3.24625
uc.59+_87-146_RC	2.06268	1.35849	2.01311	2.29498	1.18654
uc.76+_281-334	1.21661	1.27335	0.771288	1.02256	1.26406
uc.431+_1-58	0.50706	0.507364	0.496071	0.502494	0.62856
uc.207+_169-225_RC	0.538511	0.540009	0.777889	0.561661	0.621511
uc.388+_248-297_RC	1.0152	1.15662	0.854113	0.745995	1.01439
uc.470+_267-322_RC	0.564955	0.65206	0.524304	0.639671	0.566057
uc.81+_91-150_RC	0.667767	0.549674	0.615544	0.553066	0.614202
uc.418+_90-144	5.47523	5.98479	5.26755	5.33156	5.10636
uc.199+_7-66_RC	0.546693	0.591551	0.477313	0.668214	1.33016
uc.155+_136-191	0.637828	0.488821	0.506992	0.495628	0.89134
uc.83+_189-246_RC	0.501889	0.495049	0.545705	0.515396	0.971803
uc.472+_147-202	0.506377	0.493563	0.50452	0.494492	0.550471
uc.42+_175-232	0.521782	0.519144	0.54811	0.533935	0.738927
uc.197+_94-143	1.76628	2.0956	1.70763	1.77079	2.3474
uc.204+_110-168	0.475478	0.462217	0.464581	0.461197	1.05731
uc.272+_75-134_RC	0.650505	0.494165	0.598838	0.520945	0.538317
uc.48+_63-112	5.16103	6.02241	5.32236	5.76897	4.6322
uc.348+_110-169	0.510018	0.509756	0.485196	0.501143	0.514944
uc.173+_64-123_RC	1.11792	0.861872	0.9711	0.675675	0.727889
uc.478+_2-61	0.47181	0.463624	0.518023	0.483735	0.59262
uc.71+_136-195_RC	0.463624	0.461806	0.506316	0.465721	0.51176
uc.349+_2-61_RC	0.470534	0.451916	0.498492	0.614202	0.558836
uc.3+_95-151_RC	1.85703	1.64364	1.83255	2.10229	0.567917
uc.106+_121-180_RC	0.698838	0.929103	0.732545	0.471173	0.513135
uc.301+_96-152_RC	0.640568	0.52615	0.596395	0.588992	0.672781
uc.429+_167-224_RC	0.715613	0.612081	0.516541	0.697978	1.44025
uc.19+_155-211_RC	0.523845	0.527218	0.544048	0.507364	0.553538
uc.436+_156-205	0.47901	0.465896	0.49019	0.456067	0.596395
uc.113+_187-246_RC	6.54849	6.31957	6.48191	6.81382	7.60919
uc.52+_90-149_RC	0.738071	1.08839	0.664422	1.31792	0.948128
uc.240+_130-181	0.600252	0.577038	0.540492	0.933748	0.597147
uc.67+_85-137	1.02933	0.805154	1.19397	1.26828	1.44858
ETG10_234183	0.984218	1.51137	1.23388	1.56077	0.999339
uc.240+_130-181_RC	2.37965	2.35054	3.45396	3.59874	4.3254
uc.345+_97-155	3.11506	3.36383	3.04105	3.00343	2.35417
uc.194+_141-193_RC	0.639484	0.475321	0.48261	0.469769	0.511963
uc.358+_90-149_RC	0.570556	0.61255	0.550972	0.587717	1.05146
uc.367+_211-264	0.568302	0.588412	0.571697	0.604241	0.683932
uc.393+_179-229	3.04684	3.22166	3.22682	3.06797	4.19097
uc.291+_121-170_RC	0.935139	0.551134	0.982352	0.905823	0.508925
uc.49+_127-176	4.0593	4.77125	4.53066	4.70329	4.25017
uc.454+_21-76	6.05732	5.61538	5.97459	5.5836	5.47523
uc.315+_35-91_RC	0.889366	0.785613	0.615312	1.06008	0.828456
uc.309+_16-66	1.52257	1.02516	0.82707	0.636613	0.839713
uc.116+_1-57	0.522558	0.604333	0.945684	0.667767	0.463624
uc.55+_14-73	0.613403	0.521782	0.525549	0.519058	0.535302
A_23_P148798	7.09633	7.04401	7.04401	6.63333	6.60719
uc.473+_69-121_RC	1.21498	2.03851	1.7335	1.94711	0.876946
uc.471+_92-151_RC	4.97634	5.81975	5.4497	5.49066	5.2574
uc.321+_12-71	3.84098	4.17127	4.00715	4.29079	2.10229
uc.36+_41-100	2.40385	2.11086	2.30817	1.2221	0.587717
uc.255+_101-160	0.579425	0.634781	0.587432	0.621962	0.80574
uc.127+_1-60_RC	0.550327	0.702781	0.761226	0.694595	1.6423
uc.108+_305-362	4.83302	4.88771	4.95943	5.05337	5.2617
uc.90+_57-108	0.540882	0.592009	0.55228	0.661825	0.794291
uc.47+_15-65_RC	0.750188	0.781813	1.36517	1.57055	0.693119
[truncated: 1,763 more rows]

## Sheet: Table S4
Table S4: Number of Alu elements near (±100 Kbp) EFV-modulated and NONE coding genes
EFV regulation	Gene	Alu	LINE 1	repetita	fc
DOWN	ANKH	51.5016	29.157	173.034	-2.63086
DOWN	ANXA3	36.3125	21.633	198.946	-4.77008
DOWN	ATOH8	46.2967	36.1956	212.123	-3.13386
DOWN	ATP6V1G3	20.6684	36.7438	167.643	-2.54478
DOWN	BST2	173.716	15.2988	298.08	-5.08172
DOWN	C17orf28	90.5153	13.0594	208.951	-4.73505
DOWN	CCL2	17.8284	36.152	164.913	-4.1248
DOWN	CDH11	22.9188	25.5838	187.881	-5.66602
DOWN	CDKN2C	66.4491	59.1201	215.471	-2.29736
DOWN	CMKLR1	20.6346	21.4944	280.287	-5.13822
DOWN	COL1A1	53.7822	31.258	188.008	-9.0366
DOWN	COLEC12	54.5395	27.0075	192.724	-3.42705
DOWN	CXCL14	16.2991	18.696	152.924	-9.28851
DOWN	F2RL1	104.481	38.8335	250.569	-3.50655
DOWN	FAIM2	67.0654	29.9474	228.613	-3.44334
DOWN	FAM167B	137.371	16.3655	265.815	-3.78343
DOWN	FAM20C	9.25892	16.666	80.5526	-2.45573
DOWN	GJA5	24.4639	22.0175	186.904	-10.1141
DOWN	GPR110	33.021	23.1147	182.854	-2.277
DOWN	GRAMD1C	68.4811	52.0616	204.642	-2.80547
DOWN	IL17RD	74.0757	34.8591	219.685	-6.1976
DOWN	IL18	76.5166	38.9375	223.211	-2.96712
DOWN	JUP	130.544	7.32424	252.471	-2.21578
DOWN	KCNJ2	27.0774	13.7762	161.514	-2.75783
DOWN	KLK6	73.4447	29.3779	263.453	-3.50596
DOWN	KLRC3	20.6452	67.697	160.84	-11.0366
DOWN	LEFTY1	88.729	30.0693	209.992	-17.7131
DOWN	LOC100134259	57.9728	25.958	221.075	-4.18123
DOWN	LOC654433	28.1685	17.7678	178.112	-3.98328
DOWN	MAP2	23.1356	14.9535	142.764	-9.82936
DOWN	METTL7A	96.743	52.4626	226.215	-3.7431
DOWN	MGP	22.4676	28.8172	152.878	-2.84222
DOWN	MYLK2	88.7039	39.94	263.79	-2.16418
DOWN	NGEF	64.9387	42.0899	226.083	-2.08134
DOWN	NPTX2	95.4912	43.7472	269.539	-3.91165
DOWN	PCSK1	14.3723	24.7024	143.274	-2.13333
DOWN	PDE5A	40.367	21.8281	178.512	-4.75253
DOWN	PDGFB	87.6745	33.4429	264.831	-3.41646
DOWN	PDZD2	97.2641	29.2964	220.504	-2.3088
DOWN	PLAC8	97.8153	37.3063	259.324	-2.53398
DOWN	PRRX1	20.71	25.7967	155.144	-2.45383
DOWN	RCBTB2	34.805	30.7103	184.262	-2.25985
DOWN	S100A3	76.2656	39.6185	216.911	-3.41777
DOWN	SCARA3	46.4511	42.6848	201.707	-2.86499
DOWN	SLC1A3	28.7254	30.144	177.318	-2.26909
DOWN	SMAD6	47.548	30.3576	241.763	-2.443
DOWN	SNED1	38.9317	41.3015	141.508	-2.67743
DOWN	SREBF1	42.9845	18.6118	181.687	-2.53597
DOWN	TM4SF18	25.1192	36.7485	189.79	-3.36581
DOWN	TOX2	36.495	42.1531	256.031	-2.49741
NONE	ACTL9	101.776	30.7811	257.172	1.00003
NONE	ALOX15	91.1045	28.4702	211.154	1.0012
NONE	AMN	73.972	32.1826	161.874	1.00057
NONE	ANKRD54	132.089	16.3941	278.231	1.00009
NONE	ATP2A1	161.489	21.2369	284.486	1.00041
NONE	C1orf129	19.4355	52.5365	170.364	1.00233
NONE	CCL11	19.7518	40.4912	167.89	1.00046
NONE	CNGA3	33.6704	42.3851	172.71	1.0001
NONE	CRYBA2	48.7166	30.5094	199.787	1.00004
NONE	DMC1	121.4	28.2603	284.593	1.00052
NONE	DYNC1I1	22.6271	30.4229	147.551	1.00002
NONE	EGLN2	126.613	26.756	267.56	1.00009
NONE	EIF4E1B	50.4723	16.2067	232.45	1.00005
NONE	EIF4G3	105.679	26.6388	229.409	1.00018
NONE	FAM154A	62.5479	31.7652	167.668	1.00062
NONE	GOLGA8F	77.6003	40.9165	198.469	1.00019
NONE	GPR144	51.3372	19.4727	198.71	1.00047
NONE	KIF27	88.8567	46.7112	226.532	1.00042
NONE	KIF3A	55.1149	40.8258	186.982	1.00002
NONE	KRTAP12-1	24.9267	50.8505	149.062	1.00121
NONE	KRTCAP2	100.529	17.1635	202.529	1.00004
NONE	LOC154761	20.9121	43.1591	149.499	1.00011
NONE	LOC255025	13.4354	35.1691	144.233	1.00012
NONE	LOC283214	59.4692	42.8178	243.11	1.00012
NONE	LOC653712	68.5603	46.6591	214.727	1.00083
NONE	NEUROD4	12.3766	19.517	152.328	1.00002
NONE	NKAP	116.129	37.4903	240.487	1.00016
NONE	OR2D2	21.8985	48.7739	167.723	1.00023
NONE	OR3A3	34.8318	49.2621	173.164	1.00003
NONE	PGLYRP2	107.655	31.7748	256.57	1.00111
NONE	PLAGL1	38.0448	43.2666	169.337	1.0003
NONE	PYDC2	20.9692	34.9486	175.242	1.00002
NONE	RAB3IP	28.8931	36.6449	176.177	1.0001
NONE	RPS21	27.7976	17.3735	125.089	1
NONE	SDCCAG8	38.9563	26.7966	167.535	1.00001
NONE	SETX	82.4402	40.1981	232.332	1.0003
NONE	SIX3	34.2835	14.2032	170.928	1.00017
NONE	SLC46A2	49.5297	36.7935	180.194	1.0001
NONE	SOD3	29.2137	24.8317	198.653	1.00007
NONE	SPNS2	96.6404	26.1302	227.292	1.00012
NONE	TM6SF1	69.1942	48.3054	233.258	1.00022
NONE	TNFAIP8L1	141.961	13.9178	283.458	1.00039
NONE	TNR	15.3024	14.6581	154.796	1.0001
NONE	TPSG1	48.1329	21.1195	131.138	1.00037
NONE	TTC39B	67.1586	44.2771	231.489	1.00057
NONE	UPF3A	44.1505	32.1095	137.803	1.00015
NONE	UQCR10	92.5903	18.2226	248.221	1.00008
NONE	VAMP2	101.065	14.7182	225.679	1.00001
NONE	ZNF467	29.6872	20.1107	150.351	1.00085
NONE	A2ML1	86.1418	41.6942	229.318	1.00303
NONE	AQP11	94.2362	36.6977	239.215	1.23773
NONE	ARHGAP9	123	17.502	218.289	1.09432
NONE	ATHL1	51.319	20.334	190.752	1.90862
NONE	ATOH7	91.3065	32.255	232.236	1.09199
NONE	ATP6V1D	80.5798	33.7625	224.633	1.10046
NONE	BEAN1	49.3062	27.7836	223.052	1.12287
NONE	BIRC7	24.4404	16.6195	108.027	1.08764
NONE	BTG4	34.7188	24.0989	181.355	1.01579
NONE	C1QTNF9B	42.295	29.169	175.014	1.72157
NONE	C6orf201	54.0626	36.1743	190.014	1.01049
NONE	C8G	79.81	12.8886	154.167	1.06053
NONE	CALML5	24.891	27.3801	147.852	1.10715
NONE	CAMP	127.631	33.6392	255.262	1.12484
NONE	CCDC88B	83.7486	16.1055	226.397	1.08499
NONE	CCL4	30.7243	31.7154	170.966	1.09028
NONE	CHRDL1	13.3543	40.6841	154.662	1.20158
NONE	CHRNA2	33.7075	24.1418	181.291	1.00128
NONE	COX8A	86.6607	4.45684	204.024	1.01961
NONE	DDIT4	136.057	23.7482	259.251	2.02573
NONE	DENR	132.673	29.737	258.026	1.0943
NONE	DIRAS1	110.721	33.3614	260.606	1.14036
NONE	EIF1	98.1398	15.2881	238.692	1.11743
NONE	EIF3A	113.917	30.1065	257.533	1.00835
NONE	EXOC1	45.3408	31.0227	195.681	1.00607
NONE	EXOSC10	125.181	17.5767	227.64	1.076
NONE	FAM151B	72.6679	61.2767	229.788	2.9047
NONE	FAM166A	55.8314	14.6925	132.722	1.24298
NONE	FAM20B	79.4002	27.1317	206.68	1.04275
NONE	FAM98C	126.727	13.1097	261.223	1.29889
NONE	FLJ23152	54.9942	43.2097	204.264	1.08025
NONE	FSIP2	14.593	42.7609	158.826	1.4975
NONE	FYCO1	28.065	30.5837	169.11	1.0768
NONE	GPATCH2	36.4475	29.9569	172.751	1.09671
NONE	GPR148	44.7167	45.2136	182.345	1.04239
NONE	GPRC5C	80.0064	20.5864	203.993	1.49715
NONE	HAS3	149.909	20.4637	258.414	1.30907
NONE	HSPB3	46.3184	20.42	184.776	1.08315
NONE	HSPB7	63.9764	17.0929	201.208	1.56954
NONE	INMT	19.9544	17.521	184.457	2.449
NONE	KIAA0240	152.321	27.0704	271.916	1.08121
NONE	KIAA0664L3	30.4624	51.2543	128.619	1.55596
NONE	KIAA1407	52.9956	38.2936	193.861	2.33353
NONE	KRTAP19-2	24.4805	34.4726	148.882	1.23966
NONE	LIG1	102.802	34.529	294.282	1.15307
NONE	LOC100130700	25.8214	29.2974	127.121	1.27002
NONE	LOC100216546	86.4296	22.443	218.7	1.05308
NONE	LOC100507605	88.0333	17.8969	210.893	1.01577
NONE	LOC493754	159.594	31.5631	275.622	1.13213
NONE	MBL2	19.8719	27.6269	143.466	1.01514
NONE	MFAP1	120.789	22.2506	223.414	1.09729
NONE	MIB2	114.314	14.4055	188.665	1.21074
NONE	MTF1	105.977	19.5958	245.547	1.02189
NONE	OPA3	170.363	13.2245	304.553	1.16016
NONE	OR11H6	39.8024	58.7085	170.653	1.07474
NONE	OR5P3	21.8975	51.7578	164.729	1.42287
NONE	PDAP1	144.855	16.8219	245.319	1.02137
NONE	PDE6A	65.5422	29.6335	248.224	1.07154
NONE	PDZD9	80.5538	27.6185	211.742	1.03135
NONE	PLXDC2	34.6519	30.2828	171.15	2.06567
NONE	PRSS22	92.9694	29.6918	224.392	1.34726
NONE	RAB3IP	28.8931	36.6449	176.177	1.0001
NONE	RABGAP1L	51.0625	40.4495	187.93	1.01185
NONE	RASSF3	114.264	24.0372	229.573	1.38328
NONE	RBM26	28.6889	32.8873	180.88	1.06091
NONE	RBM34	90.8403	17.8204	174.726	1.09389
NONE	REG1P	16.2622	31.046	134.532	1.02066
NONE	REV3L	67.1558	36.1809	199.385	1.10949
NONE	RIMS3	87.3566	35.9223	245.333	1.3645
NONE	RMRP	61.917	26.9639	180.758	1.19438
NONE	RNF2	60.2667	42.7699	205.296	1.19751
NONE	RNPEPL1	28.0757	37.5929	153.703	1.14439
NONE	RPGRIP1	120.384	28.1022	224.437	1.0946
NONE	RPS10	122.73	55.612	284.772	1.02068
NONE	RQCD1	107.402	36.8362	239.213	1.06853
NONE	RSC1A1	130.788	16.8439	235.814	1.07334
NONE	SCYL3	36.5321	22.0023	165.64	1.18817
NONE	SIRT4	145.551	26.5501	292.525	1.0079
NONE	SLC4A4	22.2297	24.2817	140.047	1.42687
NONE	SNORA12	75.9442	28.9787	199.853	1.84872
NONE	SNORA55	85.9411	22.9843	230.842	1.01802
NONE	SPATA4	35.0548	24.6331	163.905	1.2533
NONE	STARD6	37.8455	40.0205	175.742	1.07665
NONE	STH	70.8424	21.4523	189.578	1.07289
NONE	STK36	97.0992	31.6439	221.074	1.02821
NONE	TARM1	124.862	19.8644	286.141	1.10045
NONE	TEX13B	17.3691	40.6934	164.262	1.00121
NONE	TGDS	47.7039	30.1525	205.667	1.03269
NONE	TRIM32	27.1029	20.5608	229.44	1.09207
NONE	TSLP	16.4782	32.4718	156.058	1.00257
NONE	TTC24	72.9314	17.3876	197.06	1.02258
NONE	TUBA3D	55.5749	33.8282	145.944	1.06432
NONE	TXNDC8	55.921	31.1621	207.463	1.01651
NONE	UBE2L6	99.2265	15.6916	266.758	1.19939
NONE	VPS37A	31.8556	26.6791	156.491	1.03035
NONE	ZNF189	23.6094	29.2757	188.875	1.01442
NONE	ZNF213	110.229	21.1794	239.231	1.09675
NONE	ZNF512	80.8094	56.6499	236.18	1.09368
NONE	ZNF543	80.8446	37.569	206.391	1.05365
UP	ADM2	93.7125	25.3805	182.544	3.55558
UP	ANGPTL4	183.594	20.4521	287.281	7.04095
UP	ANKFN1	20.2203	27.0234	176.124	3.916
UP	ASNS	41.7374	43.0984	174.208	3.00079
UP	BTG2	46.0635	31.3624	178.864	2.45047
UP	CBS	97.2344	27.3332	225.835	2.31067
UP	CHAC1	90.1114	21.6661	179.73	7.79406
UP	CHST13	23.2872	41.0951	158.445	2.26519
UP	CIITA	82.3291	39.5503	276.448	3.39993
UP	CTH	76.1042	24.0559	222.627	2.7718
UP	CYB5R2	18.2258	23.9813	133.816	4.98617
UP	CYP1B1	18.698	32.6017	151.982	7.67333
UP	DDIT3	93.6596	8.82656	175.06	4.58664
UP	FAM198B	19.3181	32.5994	157.362	3.17373
UP	FDXR	49.9375	6.78761	151.267	2.01721
UP	GDF15	123.634	18.7175	225.595	11.7465
UP	GPC6	21.1411	22.8063	155.155	2.61717
UP	GRB10	20.7426	33.8893	144.322	2.34382
UP	HLA-DMB	41.1738	51.3461	185.524	2.16432
UP	HLA-DOA	28.7202	49.652	165.02	3.51296
UP	HLA-DQA1	32.0005	53.819	184.245	3.34475
UP	HLA-DQA2	24.3307	53.5275	172.261	3.06839
UP	HLA-DQB2	23.6195	48.203	165.818	2.57999
UP	HLA-DRB5	34.296	47.9204	183.225	2.35186
UP	IL1A	59.5801	36.4101	217.042	5.32258
UP	IL1B	46.3723	32.364	211.091	4.40435
UP	IL24	30.9632	22.2548	195.939	7.5407
UP	KCNG1	67.4312	23.692	235.098	2.41385
UP	KRT6B	12.1669	30.1738	128.482	4.11488
UP	LAD1	36.5791	9.14478	172.379	2.42415
UP	LOC100128881	132.325	18.9036	215.21	2.05572
UP	NUPR1	155.078	21.3046	284.392	3.10225
UP	PCK2	58.6113	11.4364	143.431	2.75346
UP	PMEPA1	18.2409	22.4211	195.33	2.33439
UP	PPAPDC1A	18.6241	29.7385	170.921	5.44142
UP	RLBP1	68.4527	32.102	205.83	2.0557
UP	S100P	71.8037	30.492	254.264	4.11293
UP	SCG5	43.0648	21.1409	166.778	2.72021
UP	SLC24A3	19.4297	32.5237	161.07	2.07741
UP	SLC6A9	62.4836	28.0723	207.373	2.22728
UP	SPRR2A	11.917	48.6611	128.108	5.38488
UP	SPRR2C	11.918	50.1549	140.533	4.2768
UP	SPRR2D	12.4135	46.6747	129.1	3.17222
UP	SPRR2E	11.9171	51.1443	126.123	5.32694
UP	SPRR2F	11.9179	50.6513	126.628	3.55373
UP	TAC1	27.3363	48.438	174.089	4.15951
UP	TRIB3	99.1258	34.1177	277.091	2.10212
UP	TRIML2	103.28	35.517	250.956	2.77414
UP	VGF	152.662	8.37179	246.721	2.40671
Alu: Density of Alu elements found by RepeatMasker
repetita: Density of all retrotransposable elements found by RepeatMasker
fc: Expression fold-change for each coding gene upon EFV treatment

## Sheet: Table S5 miR_export.csv
Table S5: Number of Alu elements flanking (±100 Kbp) EFV-regulated and non regulated miRNAs
EFV regulation	miR	Alu	LINE 1	repetita	fc
DOWN	hsa-mir-130a	225	19	467	-1.60892
DOWN	hsa-mir-132	215	43	393	-2.4827
DOWN	hsa-mir-16-2	101	65	309	-2.09692
DOWN	hsa-mir-181a-2	156	62	376	-2.02509
DOWN	hsa-mir-181c	323	11	480	-1.87667
DOWN	hsa-mir-199b	243	31	473	-2.66674
DOWN	hsa-mir-199b	243	31	473	-3.31353
DOWN	hsa-mir-21	319	76	469	-1.52595
DOWN	hsa-mir-25	287	24	423	-1.55544
DOWN	hsa-mir-32	125	55	377	-1.72365
DOWN	hsa-mir-33a	188	28	442	-1.59115
DOWN	hsa-mir-363	93	89	369	-2.13575
DOWN	hsa-mir-371	421	47	559	-1.9634
DOWN	hsa-mir-515-1	455	79	613	-1.78822
DOWN	hsa-mir-515-2	459	75	612	-1.56728
DOWN	hsa-mir-517a	467	49	599	-1.41743
DOWN	hsa-mir-518f	466	51	596	-1.78537
DOWN	hsa-mir-518f	466	51	596	-2.71097
DOWN	hsa-mir-524	466	49	597	-1.73695
DOWN	hsa-mir-7-1	187	109	427	-1.52728
NONE	hsa-let-7b	115	63	309	1.11705
NONE	hsa-let-7d	130	131	405	1.05109
NONE	hsa-let-7e	134	85	431	1.07348
NONE	hsa-let-7g	128	34	283	1.05934
NONE	hsa-mir-100	38	24	242	1.10331
NONE	hsa-mir-106a	94	88	368	1.06584
NONE	hsa-mir-106b	286	24	422	1.07862
NONE	hsa-mir-107	88	63	394	1.08199
NONE	hsa-mir-10a	104	34	229	1.11002
NONE	hsa-mir-10a	104	34	229	1.03002
NONE	hsa-mir-10b	54	23	164	1.01073
NONE	hsa-mir-1227	228	34	363	1.01073
NONE	hsa-mir-1228	99	18	231	1.09425
NONE	hsa-mir-1229	204	63	380	1.04437
NONE	hsa-mir-1236	119	31	277	1.01073
NONE	hsa-mir-135b	121	33	351	1.02253
NONE	hsa-mir-141	189	30	382	1.01073
NONE	hsa-mir-148b	203	21	327	1.0931
NONE	hsa-mir-149	45	74	218	1.01073
NONE	hsa-mir-150	281	47	451	1.0444
NONE	hsa-mir-154	30	59	189	1.01073
NONE	hsa-mir-15a	156	57	317	1.05482
NONE	hsa-mir-15b	101	65	310	1.05168
NONE	hsa-mir-15b	101	65	310	1.06231
NONE	hsa-mir-17	47	47	272	1.04939
NONE	hsa-mir-17	47	47	272	1.07208
NONE	hsa-mir-183	157	50	330	1.09726
NONE	hsa-mir-18b	94	88	368	1.12053
NONE	hsa-mir-192	201	17	373	1.02802
NONE	hsa-mir-195	162	100	427	1.01073
NONE	hsa-mir-198	70	53	294	1.03069
NONE	hsa-mir-19b-2	94	88	369	1.01073
NONE	hsa-mir-200b	94	64	196	1.01024
NONE	hsa-mir-200c	188	30	381	1.0485
NONE	hsa-mir-202	78	48	174	1.05865
NONE	hsa-mir-203	56	49	201	1.01073
NONE	hsa-mir-20a	47	47	272	1.11598
NONE	hsa-mir-20b	94	88	369	1.01766
NONE	hsa-mir-212	215	43	394	1.00903
NONE	hsa-mir-215	193	59	381	1.01665
NONE	hsa-mir-221	66	84	290	1.01955
NONE	hsa-mir-222	67	85	291	1.06761
NONE	hsa-mir-224	25	95	294	1.01073
NONE	hsa-mir-23a	331	11	516	1.03063
NONE	hsa-mir-23a	331	11	516	1.07855
NONE	hsa-mir-27a	331	11	516	1.04037
NONE	hsa-mir-27b	72	52	205	1.01073
NONE	hsa-mir-297	22	22	232	1.01073
NONE	hsa-mir-29a	87	103	306	1.10643
NONE	hsa-mir-300	29	42	165	1.01073
NONE	hsa-mir-302a	238	65	439	1.09935
NONE	hsa-mir-30b	68	50	414	1.08913
NONE	hsa-mir-30d	69	45	411	1.00872
NONE	hsa-mir-31	27	43	227	1.02872
NONE	hsa-mir-31	27	43	227	1.07255
NONE	hsa-mir-328	154	11	272	1.01073
NONE	hsa-mir-335	101	123	360	1.01073
NONE	hsa-mir-33b	74	22	292	1.1163
NONE	hsa-mir-340	130	111	370	1.06477
NONE	hsa-mir-34a	227	38	435	1.06212
NONE	hsa-mir-367	239	65	440	1.08295
NONE	hsa-mir-374b	103	92	299	1.00952
NONE	hsa-mir-376c	29	41	164	1.01073
NONE	hsa-mir-381	29	45	168	1.01073
NONE	hsa-mir-382	28	51	178	1.01073
NONE	hsa-mir-383	54	58	231	1.01073
NONE	hsa-mir-421	102	92	298	1.0069
NONE	hsa-mir-451	281	26	405	1.01073
NONE	hsa-mir-454	285	72	481	1.10343
NONE	hsa-mir-484	247	39	447	1.0117
NONE	hsa-mir-505	124	89	371	1.05627
NONE	hsa-mir-510	58	133	324	1.01073
NONE	hsa-mir-513c	43	127	268	1.1056
NONE	hsa-mir-523	465	54	598	1.01073
NONE	hsa-mir-539	29	46	169	1.01073
NONE	hsa-mir-541	28	66	193	1.01073
NONE	hsa-mir-543	31	43	163	1.01073
NONE	hsa-mir-551b	32	45	259	1.01073
NONE	hsa-mir-553	151	77	408	1.09691
NONE	hsa-mir-563	80	85	390	1.10135
NONE	hsa-mir-564	119	64	331	1.02582
NONE	hsa-mir-571	132	135	367	1.01073
NONE	hsa-mir-572	32	32	341	1.09032
NONE	hsa-mir-584	35	71	351	1.10395
NONE	hsa-mir-593	60	43	277	1.01073
NONE	hsa-mir-598	64	49	324	1.07237
NONE	hsa-mir-602	119	143	338	1.10715
NONE	hsa-mir-608	144	32	293	1.01073
NONE	hsa-mir-609	81	68	355	1.01073
NONE	hsa-mir-622	57	68	240	1.08723
NONE	hsa-mir-629	39	38	366	1.11602
NONE	hsa-mir-629	39	38	366	1.01073
NONE	hsa-mir-634	88	69	338	1.03116
NONE	hsa-mir-636	251	46	440	1.05629
NONE	hsa-mir-639	330	35	529	1.01073
NONE	hsa-mir-647	206	43	297	1.01073
NONE	hsa-mir-648	152	29	339	1.01073
NONE	hsa-mir-660	43	87	326	1.0773
NONE	hsa-mir-665	51	49	185	1.01073
NONE	hsa-mir-760	84	52	286	1.05354
NONE	hsa-mir-765	67	24	263	1.03131
NONE	hsa-mir-887	43	36	269	1.01073
NONE	hsa-mir-92b	211	37	364	1.01073
NONE	hsa-mir-933	77	83	301	1.0245
NONE	hsa-mir-95	111	55	358	1.01073
NONE	hsa-mir-96	157	50	330	1.06966
NONE	hsa-mir-99b	134	85	431	1.01853
NONE	hsa-mir-99b	134	85	431	1.02643
UP	hsa-mir-125b-2	55	55	235	1.6079
UP	hsa-mir-146a	65	77	389	1.57637
UP	hsa-mir-148a	60	47	302	1.67686
UP	hsa-mir-190b	270	66	416	1.69416
UP	hsa-mir-193b	195	72	441	1.56366
UP	hsa-mir-197	100	41	281	1.5216
UP	hsa-mir-204	37	50	266	2.51956
UP	hsa-mir-23b	72	52	205	1.52177
UP	hsa-mir-32	125	55	377	2.04929
UP	hsa-mir-34b	74	50	306	1.56378
UP	hsa-mir-378	109	64	485	1.56361
UP	hsa-mir-378	109	64	485	1.49006
UP	hsa-mir-494	33	43	163	1.79475
UP	hsa-mir-601	90	24	371	1.53861
UP	hsa-mir-638	324	39	480	1.56351
UP	hsa-mir-766	235	62	465	1.71441
Alu: Absolute number of Alu elements found by RepeatMasker
repetita: Absolute number of all retrotransposable elements found by RepeatMasker
fc: Expression fold-change for each miRNA upon EFV treatment

## Sheet: Table S5 UCR_export.csv
Table S6: Number of Alu elements flanking (±100 Kbp) EFV-modulated and non-modulated UCRs
EFV regulation	UCR sequence	Alu	LINE 1	repetita	fc
DOWN	uc.135	35	29	193	-1.66
DOWN	uc.144	185	45	368	-1.63
DOWN	uc.169	50	38	178	-2.33
DOWN	uc.174	249	45	445	-1.7
DOWN	uc.185	142	94	389	-1.67
DOWN	uc.186	322	67	480	-1.92
DOWN	uc.193	164	63	358	-1.74
DOWN	uc.194	23	48	200	-3.36
DOWN	uc.209	279	81	458	-1.78
DOWN	uc.215	57	29	215	-1.92
DOWN	uc.24	172	60	391	-1.56
DOWN	uc.276	84	72	280	-1.73
DOWN	uc.28	135	47	310	-1.52
DOWN	uc.308	145	77	320	-1.76
DOWN	uc.313	201	44	379	-1.52
DOWN	uc.336	51	31	217	-1.96
DOWN	uc.343	27	6	106	-1.8
DOWN	uc.345	37	6	132	-1.59
DOWN	uc.388	127	55	285	-2.2
DOWN	uc.391	64	39	255	-1.73
DOWN	uc.407	241	40	402	-1.52
DOWN	uc.408	76	50	223	-1.89
DOWN	uc.409	140	27	291	-1.52
DOWN	uc.455	338	51	488	-1.57
DOWN	uc.457	157	133	397	-1.64
DOWN	uc.459	27	34	202	-2.67
DOWN	uc.77	39	6	150	-2.44
NONE	uc.102	94	60	310	1
NONE	uc.103	94	67	313	1
NONE	uc.107	145	80	325	1
NONE	uc.108	63	37	201	1
NONE	uc.111	164	62	381	1
NONE	uc.112	27	68	297	1
NONE	uc.115	24	73	253	1
NONE	uc.116	18	59	239	1
NONE	uc.120	32	42	217	1
NONE	uc.122	33	66	240	1
NONE	uc.128	28	30	128	1
NONE	uc.131	53	95	252	1
NONE	uc.133	48	86	250	1
NONE	uc.134	59	70	280	1
NONE	uc.136	34	27	212	1
NONE	uc.138	224	108	499	1
NONE	uc.139	55	60	390	1
NONE	uc.140	33	36	339	1
NONE	uc.141	93	46	346	1
NONE	uc.142	62	47	310	1
NONE	uc.143	207	66	414	1
NONE	uc.145	22	67	203	1
NONE	uc.148	69	80	283	1
NONE	uc.149	69	80	284	1
NONE	uc.15	87	15	336	1
NONE	uc.150	31	58	155	1
NONE	uc.157	71	83	298	1
NONE	uc.16	62	13	376	1
NONE	uc.161	68	41	223	1
NONE	uc.162	67	55	329	1
NONE	uc.163	27	65	208	1
NONE	uc.165	63	66	270	1
NONE	uc.167	39	18	186	1
NONE	uc.171	38	59	215	1
NONE	uc.172	43	59	227	1
NONE	uc.176	34	30	241	1
NONE	uc.179	76	52	280	1
NONE	uc.18	101	56	331	1
NONE	uc.180	77	52	281	1
NONE	uc.182	128	68	351	1
NONE	uc.184	78	64	315	1
NONE	uc.188	132	32	324	1
NONE	uc.190	85	32	346	1
NONE	uc.199	22	50	209	1
NONE	uc.202	36	63	200	1
NONE	uc.205	121	49	286	1
NONE	uc.206	52	55	253	1
NONE	uc.210	38	44	250	1
NONE	uc.211	45	39	243	1
NONE	uc.212	83	25	160	1
NONE	uc.217	34	90	254	1
NONE	uc.219	70	29	260	1
NONE	uc.223	47	33	214	1
NONE	uc.235	50	50	216	1
NONE	uc.236	51	46	294	1
NONE	uc.238	41	44	189	1
NONE	uc.239	43	17	182	1
NONE	uc.241	28	82	244	1
NONE	uc.244	20	60	261	1
NONE	uc.245	31	57	225	1
NONE	uc.247	104	48	267	1
NONE	uc.25	172	80	395	1
NONE	uc.253	59	107	279	1
NONE	uc.254	38	49	297	1
NONE	uc.257	128	61	311	1
NONE	uc.258	137	69	376	1
NONE	uc.26	66	47	333	1
NONE	uc.263	185	113	425	1
NONE	uc.265	113	67	352	1
NONE	uc.266	37	68	315	1
NONE	uc.269	72	72	305	1
NONE	uc.27	65	47	332	1
NONE	uc.270	96	49	349	1
NONE	uc.273	146	62	378	1
NONE	uc.277	84	72	284	1
NONE	uc.281	106	57	321	1
NONE	uc.291	25	107	252	1
NONE	uc.302	141	48	351	1
NONE	uc.306	171	96	365	1
NONE	uc.316	83	72	298	1
NONE	uc.322	31	62	244	1
NONE	uc.329	80	52	371	1
NONE	uc.33	59	93	288	1
NONE	uc.330	228	34	391	1
NONE	uc.333	90	62	329	1
NONE	uc.335	42	47	218	1
NONE	uc.338	289	28	151	1
NONE	uc.341	33	31	122	1
NONE	uc.342	27	10	109	1
NONE	uc.346	69	66	351	1
NONE	uc.347	34	68	227	1
NONE	uc.348	40	49	191	1
NONE	uc.35	41	51	276	1
NONE	uc.350	65	10	198	1
NONE	uc.356	42	30	247	1
NONE	uc.357	30	57	198	1
NONE	uc.358	19	34	207	1
NONE	uc.36	120	58	361	1
NONE	uc.360	45	56	246	1
NONE	uc.367	27	19	218	1
NONE	uc.371	110	106	320	1
NONE	uc.375	89	92	262	1
NONE	uc.378	43	41	230	1
NONE	uc.380	40	46	353	1
NONE	uc.381	39	34	303	1
NONE	uc.382	33	50	250	1
NONE	uc.385	41	37	184	1
NONE	uc.386	30	83	242	1
NONE	uc.389	78	80	316	1
NONE	uc.390	122	57	326	1
NONE	uc.392	35	33	361	1
NONE	uc.401	34	40	262	1
NONE	uc.402	114	81	335	1
NONE	uc.403	92	51	389	1
NONE	uc.41	37	66	308	1
NONE	uc.414	233	31	389	1
NONE	uc.415	108	36	243	1
NONE	uc.416	113	44	254	1
NONE	uc.421	38	28	181	1
NONE	uc.426	127	104	363	1
NONE	uc.432	30	51	260	1
NONE	uc.435	50	16	180	1
NONE	uc.439	42	51	192	1
NONE	uc.44	73	21	265	1
NONE	uc.443	310	28	436	1
NONE	uc.445	60	59	241	1
NONE	uc.450	48	53	280	1
NONE	uc.451	53	52	227	1
NONE	uc.453	186	44	366	1
NONE	uc.456	190	90	498	1
NONE	uc.458	103	49	306	1
NONE	uc.462	72	57	268	1
NONE	uc.463	69	51	257	1
NONE	uc.464	68	51	258	1
NONE	uc.466	64	49	237	1
NONE	uc.468	83	66	285	1
NONE	uc.471	299	90	544	1
NONE	uc.478	34	69	259	1
NONE	uc.481	137	98	375	1
NONE	uc.483	80	68	263	1
NONE	uc.49	102	47	340	1
NONE	uc.5	40	6		1
NONE	uc.50	288	41	473	1
NONE	uc.51	25	83	194	1
NONE	uc.55	27	54	244	1
NONE	uc.58	25	47	218	1
NONE	uc.60	31	49	241	1
NONE	uc.61	40	18	167	1
NONE	uc.66	78	85	338	1
NONE	uc.7	68	19	252	1
NONE	uc.83	32	82	238	1
NONE	uc.86	34	65	247	1
NONE	uc.9	127	41	388	1
NONE	uc.90	61	82	252	1
NONE	uc.92	69	35	262	1
NONE	uc.99	137	78	331	1
UP	uc.123	27	87	297	1.51
UP	uc.14	166	18	376	1.8
UP	uc.155	70	90	295	2.31
UP	uc.158	77	68	329	2.3
UP	uc.17	44	68	362	1.71
UP	uc.20	120	32	410	2.03
UP	uc.216	15	52	155	2.04
UP	uc.232	42	59	238	1.66
UP	uc.234	159	84	354	1.67
UP	uc.240	28	81	239	2.69
UP	uc.250	34	37	256	1.58
UP	uc.260	32	47	270	3.84
UP	uc.274	147	62	376	1.59
UP	uc.292	117	69	320	1.69
UP	uc.295	118	37	332	1.54
UP	uc.303	176	55	393	3.57
UP	uc.328	56	43	255	1.89
UP	uc.352	30	66	263	3.16
UP	uc.365	26	32	233	1.58
UP	uc.38	27	87	257	1.75
UP	uc.398	144	41	414	1.51
UP	uc.467	80	61	287	2.19
UP	uc.473	197	27	365	1.84
UP	uc.57	20	24	223	2.86
UP	uc.78	40	6	150	1.78
Alu: Absolute number of Alu elements found by RepeatMasker
repetita: Absolute number of all retrotransposable elements found by RepeatMasker
fc: Expression fold-change for each UCR upon EFV treatment
